# Supplementary material for: Deep Intraclonal Analysis for the Development of Vaccines against Drug-Resistant Klebsiella pneumoniae Lineages
Source: Int J Mol Sci. 2024 Sep 11;25(18):9837. doi: 10.3390/ijms25189837 (PMC11431857; doi:10.3390/ijms25189837)
Supplement: Supplementary file 1 [file ijms-25-09837-s001.zip]

Archive with 4 entries (4 files):
- Table_S1_List_antigens_with_conserved_Bcell_epitopic_zones_in_Kpneumoniae_MDR-CGs_BK2024_06_13.xlsx
- Table_S2_List_of_MDR-CG_conserved_Bcell_epitopes.xlsx
- Table_S3_Prediction_of_applicability_of_antigens_for_univalent_Kpneumoniae_vaccines.xlsx
- Table_S4_Representative_Kpneumoniae_ST_genomes.xlsx
