# Supplementary material for: Deep Intraclonal Analysis for the Development of Vaccines against Drug-Resistant Klebsiella pneumoniae Lineages
Source: Int J Mol Sci. 2024 Sep 11;25(18):9837. doi: 10.3390/ijms25189837 (PMC11431857; doi:10.3390/ijms25189837)
Supplement: Supplementary file 1 [file ijms-25-09837-s001.zip › Table_S1_List_antigens_with_conserved_Bcell_epitopic_zones_in_Kpneumoniae_MDR-CGs_BK2024_06_13.xlsx]

## Sheet: antigen_data_FINAL
Supplementary Table S1. List of B-cell antigens with conserved B-cell epitopic zones in K. pneumoniae MDR-CGs
										Epitopic zones				Expression						Homologs in gut microbiota			Interactomic centrality
Id	Antigen	Number of covered MDR-CGs	Covered MDR-CGs	Locus	Name	EggNOG description	Length	Pfam domain architecture	Location	Epitopicity	% Epitopicity	Epitopes (number of covered MDR-CGs, covered MDR-CGs and location)	% covered K. pneumoniae STs	ExPlan	StatPlan	7hBiof	13hBiof	BiofDisp	Human homolog (%identity/%alignment coverage)	Phyla	Genera	Isols	Number of PPIs	BC
1	WP_002886722.1	6	CG15,CG37,CG101,CG147,CG258,CG307	KPHS_04580	ytfM	COG0729 Outer membrane protein	577	POTRA_TamA_1 (26-100,75,1.4e-24,73.9) / POTRA (189-249,61,8.7e-13,36.6) / Omp85 (281-573,293,3.6e-37,116.2)	OuterMembrane	63	10.92	6 CG15,CG37,CG101,CG147,CG258,CG307 48-61/6 CG15,CG37,CG101,CG147,CG258,CG307 82-94/6 CG15,CG37,CG101,CG147,CG258,CG307 337-345/6 CG15,CG37,CG101,CG147,CG258,CG307 373-384/6 CG15,CG37,CG101,CG147,CG258,CG307 458-464/6 CG15,CG37,CG101,CG147,CG258,CG307 489-496/	99.41	0	0	0	0	0	-	1	4	6	10	1.56892e-05
2	WP_002887259.1	6	CG15,CG37,CG101,CG147,CG258,CG307	KPHS_05790	blc	Outer Membrane Lipoprotein	177	Lipocalin_2 (35-174,140,2.3e-49,154.3)	OuterMembrane	22	12.43	6 CG15,CG37,CG101,CG147,CG258,CG307 52-56/6 CG15,CG37,CG101,CG147,CG258,CG307 79-95/	99.61	528.7	2385.6	582.2	1866.5	400.7	P05090/30/84.75	2	8	26	0	0
3	WP_002889443.1	6	CG15,CG37,CG101,CG147,CG258,CG307	rcsF	rcsF	Essential component of the Rcs signaling system, which controls transcription of numerous genes. Plays a role in signal transduction from the cell surface to the histidine kinase RcsC. May detect outer membrane defects	135	RcsF (26-133,108,1.4e-52,162.7)	OuterMembrane	62	45.93	6 CG15,CG37,CG101,CG147,CG258,CG307 22-52/6 CG15,CG37,CG101,CG147,CG258,CG307 56-65/6 CG15,CG37,CG101,CG147,CG258,CG307 77-86/6 CG15,CG37,CG101,CG147,CG258,CG307 112-122/	99.8	0	0	0	0	0	-	1	3	5	66	0.0048215
4	WP_002890412.1	6	CG15,CG37,CG101,CG147,CG258,CG307	KPHS_11030	tsx	nucleoside-specific channel-forming protein	294	Channel_Tsx (32-294,263,1.4e-85,273.0)	OuterMembrane	100	34.01	6 CG15,CG37,CG101,CG147,CG258,CG307 24-32/6 CG15,CG37,CG101,CG147,CG258,CG307 49-57/6 CG15,CG37,CG101,CG147,CG258,CG307 83-97/6 CG15,CG37,CG101,CG147,CG258,CG307 134-143/6 CG15,CG37,CG101,CG147,CG258,CG307 173-184/6 CG15,CG37,CG101,CG147,CG258,CG307 215-236/6 CG15,CG37,CG101,CG147,CG258,CG307 261-283/	100	6460.6	1551.9	8692.2	5109.2	7789.4	-	1	3	5	4	1.02183e-05
5	WP_002895845.1	6	CG15,CG37,CG101,CG147,CG258,CG307	KPHS_16760	ompX	PFAM virulence-related outer membrane protein	170	OMP_b-brl (11-170,160,2.4e-28,86.6)	OuterMembrane	45	26.47	6 CG15,CG37,CG101,CG147,CG258,CG307 38-46/6 CG15,CG37,CG101,CG147,CG258,CG307 72-85/6 CG15,CG37,CG101,CG147,CG258,CG307 113-129/6 CG15,CG37,CG101,CG147,CG258,CG307 154-158/	99.8	0	0	0	0	0	-	1	3	5	92	0.00250633
6	WP_002902160.1	6	CG15,CG37,CG101,CG147,CG258,CG307	KPHS_23020	hcp3	Type VI secretion system effector	163	T6SS_HCP (6-146,141,5.1e-42,129.6)	Extracellular	41	25.15	6 CG15,CG37,CG101,CG147,CG258,CG307 12-30/5 CG15,CG37,CG147,CG258,CG307 121-132/4 CG15,CG37,CG147,CG258 92-101/	95.51	0	0	0	0	0	-	1	2	4	46	7.52672e-05
7	WP_002904614.1	3	CG15,CG258,CG307	-	-	Type VI secretion system effector	160	T6SS_HCP (6-142,137,2.5e-32,98.3)	Extracellular	20	12.5	3 CG15,CG258,CG307 13-18/3 CG15,CG258,CG307 24-30/3 CG15,CG258,CG307 94-100/	52.54	0	0	0	0	0	-	1	1	3	0	0
8	WP_002908860.1	6	CG15,CG37,CG101,CG147,CG258,CG307	lpp	lpp	Lipoprotein leucine-zipper	78	LPP (26-78,53,8.7e-30,89.2)	OuterMembrane	6	7.69	6 CG15,CG37,CG101,CG147,CG258,CG307 71-76/	99.8	0	0	0	0	0	-	2	4	6	44	0.00110499
9	WP_002914160.1	6	CG15,CG37,CG101,CG147,CG258,CG307	bamE	bamE	Part of the outer membrane protein assembly complex, which is involved in assembly and insertion of beta-barrel proteins into the outer membrane	113	SmpA_OmlA (35-104,70,6.1e-31,92.4)	OuterMembrane	22	19.47	6 CG15,CG37,CG101,CG147,CG258,CG307 37-46/6 CG15,CG37,CG101,CG147,CG258,CG307 79-90/	100	30574.3	2946.6	6515.4	8548.5	6922.3	-	1	5	7	24	0.000174067
10	WP_002916190.1	6	CG15,CG37,CG101,CG147,CG258,CG307	KPHS_43550	fimA	Fimbrial protein	182	Fimbrial (34-181,148,1.5e-26,79.7)	Extracellular	53	29.12	6 CG15,CG37,CG101,CG147,CG258,CG307 26-30/6 CG15,CG37,CG101,CG147,CG258,CG307 64-73/6 CG15,CG37,CG101,CG147,CG258,CG307 85-91/6 CG15,CG37,CG101,CG147,CG258,CG307 132-154/4 CG37,CG147,CG258,CG307 102-109/	97.46	7516.7	2785.1	16885.2	8708	14708.6	-	1	3	5	30	5.10797e-05
11	WP_002922458.1	6	CG15,CG37,CG101,CG147,CG258,CG307	KPHS_51170	envC	peptidase	423	Peptidase_M23 (324-417,94,1e-30,92.2)	OuterMembrane	37	8.75	6 CG15,CG37,CG101,CG147,CG258,CG307 64-71/6 CG15,CG37,CG101,CG147,CG258,CG307 257-285/	98.83	0	0	0	0	0	-	2	9	21	12	0.000286189
12	WP_004144576.1	6	CG15,CG37,CG101,CG147,CG258,CG307	KPHS_10170	phoE	Belongs to the Gram-negative porin family	350	Porin_1 (27-350,324,4.3e-148,480.3)	OuterMembrane	121	34.57	6 CG15,CG37,CG101,CG147,CG258,CG307 44-57/6 CG15,CG37,CG101,CG147,CG258,CG307 83-96/6 CG15,CG37,CG101,CG147,CG258,CG307 120-148/6 CG15,CG37,CG101,CG147,CG258,CG307 176-185/6 CG15,CG37,CG101,CG147,CG258,CG307 212-228/6 CG15,CG37,CG101,CG147,CG258,CG307 254-263/6 CG15,CG37,CG101,CG147,CG258,CG307 290-303/6 CG15,CG37,CG101,CG147,CG258,CG307 328-340/	99.8	0	0	0	0	0	-	1	4	6	34	0.000228476
13	WP_004145664.1	6	CG15,CG37,CG101,CG147,CG258,CG307	bamD	bamD	Part of the outer membrane protein assembly complex, which is involved in assembly and insertion of beta-barrel proteins into the outer membrane	245	YfiO (28-236,209,4.8e-88,281.3)	OuterMembrane	20	8.16	6 CG15,CG37,CG101,CG147,CG258,CG307 26-34/6 CG15,CG37,CG101,CG147,CG258,CG307 46-50/6 CG15,CG37,CG101,CG147,CG258,CG307 153-158/	99.8	19972.6	3973.1	8949.2	8351.1	10474.1	-	1	5	7	24	0.000683682
14	WP_004145671.1	6	CG15,CG37,CG101,CG147,CG258,CG307	KPHS_39960	yfiB	Belongs to the ompA family	160	OmpA (55-151,97,9.8e-23,66.7)	OuterMembrane	32	20	6 CG15,CG37,CG101,CG147,CG258,CG307 61-67/6 CG15,CG37,CG101,CG147,CG258,CG307 97-105/6 CG15,CG37,CG101,CG147,CG258,CG307 139-147/5 CG15,CG37,CG147,CG258,CG307 24-30/	99.22	0	0	0	0	0	-	4	19	66	12	0.000279532
15	WP_004145860.1	6	CG15,CG37,CG101,CG147,CG258,CG307	bamA	bamA	Part of the outer membrane protein assembly complex, which is involved in assembly and insertion of beta-barrel proteins into the outer membrane	809	POTRA (92-172,81,3.7e-14,41.3) / POTRA (176-263,88,6e-19,56.7) / POTRA (266-344,79,3.6e-16,47.8) / POTRA (347-421,75,3.8e-17,51.0) / Omp85 (448-809,362,2e-105,340.9)	OuterMembrane	107	13.23	6 CG15,CG37,CG101,CG147,CG258,CG307 49-55/6 CG15,CG37,CG101,CG147,CG258,CG307 433-440/6 CG15,CG37,CG101,CG147,CG258,CG307 465-469/6 CG15,CG37,CG101,CG147,CG258,CG307 494-507/6 CG15,CG37,CG101,CG147,CG258,CG307 537-567/6 CG15,CG37,CG101,CG147,CG258,CG307 677-702/6 CG15,CG37,CG101,CG147,CG258,CG307 748-763/	100	0	0	0	0	0	-	2	6	8	62	0.00432234
16	WP_004149542.1	6	CG15,CG37,CG101,CG147,CG258,CG307	KPHS_41790	nlpD	COG0739 Membrane proteins related to metalloendopeptidases	378	LysM (116-158,43,8.2e-14,38.8) / Peptidase_M23 (278-371,94,1.5e-35,108.6)	OuterMembrane	218	57.67	6 CG15,CG37,CG101,CG147,CG258,CG307 30-40/6 CG15,CG37,CG101,CG147,CG258,CG307 44-112/6 CG15,CG37,CG101,CG147,CG258,CG307 144-152/6 CG15,CG37,CG101,CG147,CG258,CG307 164-258/6 CG15,CG37,CG101,CG147,CG258,CG307 271-276/6 CG15,CG37,CG101,CG147,CG258,CG307 334-339/6 CG15,CG37,CG101,CG147,CG258,CG307 364-375/5 CG15,CG101,CG147,CG258,CG307 303-312/	99.8	0	0	0	0	0	-	2	5	8	2	0
17	WP_004149659.1	5	CG15,CG37,CG101,CG147,CG307	KPHS_43440	-	Fimbrial protein	331	Fimbrial (182-330,149,2.6e-18,52.9)	Extracellular	47	14.2	5 CG15,CG37,CG101,CG147,CG307 71-78/5 CG15,CG37,CG101,CG147,CG307 112-134/5 CG15,CG37,CG101,CG147,CG307 232-236/5 CG15,CG37,CG101,CG147,CG307 290-300/	97.46	0	0	0	0	0	-	1	2	4	30	0.000125611
18	WP_004157874.1	6	CG15,CG37,CG101,CG147,CG258,CG307	KPHS_43830	nlpD	COG0739 Membrane proteins related to metalloendopeptidases	237	LysM (30-72,43,1.1e-19,57.5) / Peptidase_M23 (131-224,94,3.3e-34,104.3)	OuterMembrane	60	25.32	6 CG15,CG37,CG101,CG147,CG258,CG307 58-66/6 CG15,CG37,CG101,CG147,CG258,CG307 77-112/6 CG15,CG37,CG101,CG147,CG258,CG307 157-163/6 CG15,CG37,CG101,CG147,CG258,CG307 217-224/	98.83	0	0	0	0	0	-	3	16	38	0	0
19	WP_004178325.1	2	CG15,CG101	KPHS_03890	-	cell adhesion	187	Fimbrial (32-185,154,1.5e-13,37.5)	Extracellular	87	46.52	2 CG15,CG101 46-55/2 CG15,CG101 62-76/2 CG15,CG101 85-96/2 CG15,CG101 104-112/2 CG15,CG101 129-155/2 CG15,CG101 163-176/	70.7	78.4	13.5	33.2	27.3	57.9	-	0	0	0	2	0
20	WP_004179441.1	5	CG15,CG37,CG147,CG258,CG307	KPHS_21510	-	short-chain dehydrogenase	235	adh_short (7-195,189,4.2e-25,75.5)	Extracellular	11	4.68	5 CG15,CG37,CG147,CG258,CG307 51-56/5 CG15,CG37,CG147,CG258,CG307 95-99/	91.8	2269.3	139	107.5	59.9	139.5	-	4	30	146	16	0.000213616
21	WP_004180970.1	2	CG15,CG307	-	-	Fimbrial protein	182	Fimbrial (28-180,153,9.7e-21,60.8)	Extracellular	76	41.76	2 CG15,CG307 45-50/2 CG15,CG307 60-71/2 CG15,CG307 82-88/2 CG15,CG307 96-102/2 CG15,CG307 109-114/2 CG15,CG307 124-151/2 CG15,CG307 160-169/	64.84	0	0	0	0	0	-	1	3	3	0	0
22	WP_004180972.1	2	CG15,CG307	-	fimD	Fimbrial biogenesis outer membrane usher protein	845	PapC_N (36-162,127,1.4e-34,107.0) / Usher (177-749,573,8.5e-180,586.8) / PapC_C (758-818,61,2.1e-17,50.6)	OuterMembrane	47	5.56	2 CG15,CG307 168-176/2 CG15,CG307 201-206/2 CG15,CG307 463-494/	63.48	0	0	0	0	0	-	1	3	5	0	0
23	WP_004180975.1	5	CG15,CG37,CG101,CG147,CG307	-	fimD_3	Usher protein	851	PapC_N (46-191,146,9.1e-45,140.0) / Usher (208-752,545,4.5e-187,610.8) / PapC_C (762-831,70,4.9e-21,62.2)	OuterMembrane	22	2.59	5 CG15,CG37,CG101,CG147,CG307 128-135/5 CG15,CG37,CG101,CG147,CG307 198-205/4 CG37,CG101,CG147,CG307 494-499/	95.12	0	0	0	0	0	-	1	3	5	0	0
24	WP_004181211.1	5	CG15,CG37,CG101,CG147,CG307	KPHS_43450	Z012_00755	Outer membrane usher protein	828	PapC_N (37-181,145,1.8e-39,122.9) / Usher (198-751,554,1.2e-191,625.9) / PapC_C (761-816,56,5.2e-11,30.1)	OuterMembrane	49	5.92	5 CG15,CG37,CG101,CG147,CG307 116-120/5 CG15,CG37,CG101,CG147,CG307 223-227/5 CG15,CG37,CG101,CG147,CG307 482-494/5 CG15,CG37,CG101,CG147,CG307 523-529/5 CG15,CG37,CG101,CG147,CG307 556-565/4 CG15,CG101,CG147,CG307 187-195/	96.29	32330.9	11552.8	15482.5	13778.6	74037.6	-	1	3	5	30	0.000475068
25	WP_004181289.1	1	CG15	-	-	Psort location OuterMembrane, score	864	PapC_N (37-182,146,4.9e-45,140.9) / Usher (203-767,565,9e-178,580.1) / PapC_C (776-842,67,1.3e-24,73.7)	OuterMembrane	44	5.09	1 CG15 189-198/1 CG15 225-237/1 CG15 495-507/1 CG15 569-576/	13.67	0	0	0	0	0	-	1	3	5	0	0
26	WP_004192602.1	6	CG15,CG37,CG101,CG147,CG258,CG307	KPHS_03110	-	Fimbrial protein	185	Fimbrial (36-184,149,1.8e-16,47.0)	Extracellular	69	37.3	6 CG15,CG37,CG101,CG147,CG258,CG307 67-77/6 CG15,CG37,CG101,CG147,CG258,CG307 87-98/6 CG15,CG37,CG101,CG147,CG258,CG307 106-113/6 CG15,CG37,CG101,CG147,CG258,CG307 117-122/6 CG15,CG37,CG101,CG147,CG258,CG307 133-152/6 CG15,CG37,CG101,CG147,CG258,CG307 163-174/	98.05	0	0	0	0	0	-	1	1	1	4	0.000431278
27	WP_004194880.1	6	CG15,CG37,CG101,CG147,CG258,CG307	KPHS_08870	gspD	General Secretion Pathway protein	657	Secretin_N (126-187,62,4.1e-14,40.1) / Secretin_N (191-261,71,3.7e-18,53.0) / Secretin_N (266-343,78,4.6e-21,62.3) / Secretin (427-592,166,4.5e-54,169.8)	OuterMembrane	67	10.2	6 CG15,CG37,CG101,CG147,CG258,CG307 214-224/6 CG15,CG37,CG101,CG147,CG258,CG307 292-303/6 CG15,CG37,CG101,CG147,CG258,CG307 394-399/6 CG15,CG37,CG101,CG147,CG258,CG307 463-483/6 CG15,CG37,CG101,CG147,CG258,CG307 513-524/6 CG15,CG37,CG101,CG147,CG258,CG307 650-654/	99.02	0	0	0	0	0	-	2	4	6	30	0.000386619
28	WP_016946804.1	5	CG15,CG37,CG101,CG147,CG307	KPHS_15150	-	Large exoproteins involved in heme utilization or adhesion	597	Haemagg_act (29-148,120,2.4e-34,104.1)	OuterMembrane	17	2.85	5 CG15,CG37,CG101,CG147,CG307 418-423/5 CG15,CG37,CG101,CG147,CG307 551-561/	97.85	0	0	0	0	0	-	2	2	5	2	0
29	WP_019705338.1	6	CG15,CG37,CG101,CG147,CG258,CG307	KPHS_12240	omp	Membrane	381	-	OuterMembrane	122	32.02	6 CG15,CG37,CG101,CG147,CG258,CG307 32-42/6 CG15,CG37,CG101,CG147,CG258,CG307 60-76/6 CG15,CG37,CG101,CG147,CG258,CG307 103-123/6 CG15,CG37,CG101,CG147,CG258,CG307 154-179/6 CG15,CG37,CG101,CG147,CG258,CG307 204-216/6 CG15,CG37,CG101,CG147,CG258,CG307 244-256/6 CG15,CG37,CG101,CG147,CG258,CG307 287-297/6 CG15,CG37,CG101,CG147,CG258,CG307 331-340/	99.02	0	0	0	0	0	-	1	2	4	2	0
30	WP_020324058.1	6	CG15,CG37,CG101,CG147,CG258,CG307	KPHS_01620	pldA	Phospholipase	286	PLA1 (41-282,242,1.1e-93,299.5)	OuterMembrane	25	8.74	6 CG15,CG37,CG101,CG147,CG258,CG307 71-82/6 CG15,CG37,CG101,CG147,CG258,CG307 164-171/6 CG15,CG37,CG101,CG147,CG258,CG307 200-204/	99.8	0	0	0	0	0	-	2	6	16	8	5.34027e-05
31	WP_020324158.1	6	CG15,CG37,CG101,CG147,CG258,CG307	KPHS_52100	oprM	RND efflux system, outer membrane lipoprotein	454	OEP (58-240,183,4.6e-25,74.6) / OEP (271-437,167,2e-32,98.7)	OuterMembrane	9	1.98	6 CG15,CG37,CG101,CG147,CG258,CG307 108-116/	97.85	0	0	0	0	0	-	3	12	58	28	4.52666e-05
32	WP_020324840.1	5	CG15,CG101,CG147,CG258,CG307	KPHS_03150	sthE	Fimbrial protein	365	Fimbrial (203-364,162,2e-14,40.3)	Extracellular	77	21.1	5 CG15,CG101,CG147,CG258,CG307 108-149/5 CG15,CG101,CG147,CG258,CG307 185-191/5 CG15,CG101,CG147,CG258,CG307 307-334/	99.02	0	0	0	0	0	-	1	1	3	24	8.46418e-07
33	WP_020324924.1	6	CG15,CG37,CG101,CG147,CG258,CG307	KPHS_43680	mdtP	RND efflux system, outer membrane lipoprotein	482	OEP (71-268,198,1.5e-23,69.7) / OEP (297-475,179,1.5e-18,53.4)	OuterMembrane	40	8.3	6 CG15,CG37,CG101,CG147,CG258,CG307 121-143/6 CG15,CG37,CG101,CG147,CG258,CG307 224-231/6 CG15,CG37,CG101,CG147,CG258,CG307 431-439/	97.07	0	0	0	0	0	-	3	7	20	12	0.000556809
34	WP_020325179.1	6	CG15,CG37,CG101,CG147,CG258,CG307	-	lamB	involved in the transport of maltose and maltodextrins	423	LamB (33-423,391,1.7e-114,369.7)	OuterMembrane	107	25.3	6 CG15,CG37,CG101,CG147,CG258,CG307 49-56/6 CG15,CG37,CG101,CG147,CG258,CG307 95-112/6 CG15,CG37,CG101,CG147,CG258,CG307 137-144/6 CG15,CG37,CG101,CG147,CG258,CG307 180-192/6 CG15,CG37,CG101,CG147,CG258,CG307 225-237/6 CG15,CG37,CG101,CG147,CG258,CG307 273-285/6 CG15,CG37,CG101,CG147,CG258,CG307 318-325/6 CG15,CG37,CG101,CG147,CG258,CG307 354-367/6 CG15,CG37,CG101,CG147,CG258,CG307 399-410/	99.22	0	0	0	0	0	-	1	3	5	0	0
35	WP_004181296.1	1	CG15	-	-	cell adhesion	192	Fimbrial (38-191,154,3.5e-14,39.5)	Extracellular	72	37.5	1 CG15 68-78/1 CG15 89-94/1 CG15 103-111/1 CG15 114-120/1 CG15 130-139/1 CG15 143-157/1 CG15 168-181/	12.89	0	0	0	0	0	-	0	0	0	0	0
36	WP_004181452.1	6	CG15,CG37,CG101,CG147,CG258,CG307	KPHS_49140	pilQ	(Type IV) pilus	415	Secretin (253-412,160,1.2e-49,156.0)	OuterMembrane	25	6.02	6 CG15,CG37,CG101,CG147,CG258,CG307 214-218/6 CG15,CG37,CG101,CG147,CG258,CG307 335-343/5 CG15,CG37,CG147,CG258,CG307 290-300/	98.24	0	0	0	0	0	-	2	7	12	18	0.00118081
37	WP_022631320.1	5	CG15,CG37,CG101,CG147,CG307	KPHS_35700	-	Capsule assembly protein Wzi	479	Caps_assemb_Wzi (90-468,379,2.4e-111,358.5)	OuterMembrane	55	11.48	5 CG15,CG37,CG101,CG147,CG307 106-115/5 CG15,CG37,CG101,CG147,CG307 281-290/4 CG15,CG101,CG147,CG307 143-151/4 CG15,CG37,CG147,CG307 356-367/4 CG15,CG37,CG147,CG307 419-432/	97.46	0	0	0	0	0	-	0	0	0	20	0.000498727
38	WP_048276907.1	2	CG15,CG101	KPHS_43580	fimD	outer membrane usher protein	877	PapC_N (47-191,145,2.4e-52,164.6) / Usher (208-789,582,6.8e-221,722.4) / PapC_C (798-862,65,6.1e-26,77.9)	OuterMembrane	37	4.22	2 CG15,CG101 500-522/2 CG15,CG101 658-664/1 CG101 199-205/	95.31	0	0	0	0	0	-	1	3	5	30	0.00016592
39	WP_048257910.1	6	CG15,CG37,CG101,CG147,CG258,CG307	bamC	bamC	Part of the outer membrane protein assembly complex, which is involved in assembly and insertion of beta-barrel proteins into the outer membrane	361	Lipoprotein_18 (41-323,283,7.7e-102,326.6) / Lipoprotein_18 (324-359,36,4.6e-12,31.6)	OuterMembrane	48	13.3	6 CG15,CG37,CG101,CG147,CG258,CG307 149-157/6 CG15,CG37,CG101,CG147,CG258,CG307 219-226/6 CG15,CG37,CG101,CG147,CG258,CG307 287-294/5 CG37,CG101,CG147,CG258,CG307 322-344/	99.02	0	0	0	0	0	-	1	3	5	92	0.0044843
40	WP_240184712.1	1	CG15	-	-	Fimbrial protein	363	-	Extracellular	60	16.53	1 CG15 55-59/1 CG15 99-105/1 CG15 152-163/1 CG15 196-205/1 CG15 246-251/1 CG15 266-270/1 CG15 318-332/	9.38	0	0	0	0	0	-	1	1	1	0	0
41	WP_117060374.1	6	CG15,CG37,CG101,CG147,CG258,CG307	KPHS_50680	yiaD	Belongs to the ompA family	236	Gly-zipper_Omp (37-85,49,7e-17,49.0) / OmpA (115-210,96,7.1e-27,81.5)	OuterMembrane	45	19.07	6 CG15,CG37,CG101,CG147,CG258,CG307 25-31/6 CG15,CG37,CG101,CG147,CG258,CG307 55-61/6 CG15,CG37,CG101,CG147,CG258,CG307 156-164/6 CG15,CG37,CG101,CG147,CG258,CG307 198-206/5 CG37,CG101,CG147,CG258,CG307 222-234/	99.02	3035.1	420.5	725.8	1404	2463	-	4	16	58	8	0.000222584
42	WP_001283944.1	4	CG15,CG37,CG147,CG307	KPHS_43430	-	Fimbrial protein	216	-	Extracellular	77	35.65	4 CG15,CG37,CG147,CG307 32-38/4 CG15,CG37,CG147,CG307 76-86/4 CG15,CG37,CG147,CG307 99-114/4 CG15,CG37,CG147,CG307 122-134/4 CG15,CG37,CG147,CG307 154-168/4 CG15,CG37,CG147,CG307 170-184/	95.31	0	0	0	0	0	-	0	0	0	6	0
43	SZA53537.1	6	CG15,CG37,CG101,CG147,CG258,CG307	KPHS_41670	-	Type VI secretion system effector	168	T6SS_HCP (20-151,132,1.2e-39,121.9)	Extracellular	39	23.21	6 CG15,CG37,CG101,CG147,CG258,CG307 20-39/6 CG15,CG37,CG101,CG147,CG258,CG307 101-109/6 CG15,CG37,CG101,CG147,CG258,CG307 128-137/	56.64	0	0	0	0	0	-	1	1	3	42	2.18402e-07
44	SZA57630.1	6	CG15,CG37,CG101,CG147,CG258,CG307	KPHS_03640	pgaA	Exports the biofilm adhesin polysaccharide poly-beta- 1,6-N-acetyl-D-glucosamine (PGA) across the outer membrane. The PGA transported seems to be partially N-deacetylated since N- deacetylation of PGA by PgaB is needed for PGA export through the PgaA porin	829	-	OuterMembrane	49	5.91	6 CG15,CG37,CG101,CG147,CG258,CG307 269-275/6 CG15,CG37,CG101,CG147,CG258,CG307 407-419/6 CG15,CG37,CG101,CG147,CG258,CG307 591-597/6 CG15,CG37,CG101,CG147,CG258,CG307 731-738/6 CG15,CG37,CG101,CG147,CG258,CG307 776-781/6 CG15,CG37,CG101,CG147,CG258,CG307 810-817/	96.88	0	0	0	0	0	-	1	3	5	50	0.0028002
45	WP_184693383.1	1	CG15	KPHS_19870	iutA	Receptor	754	Plug (66-167,102,8.3e-23,68.3) / TonB_dep_Rec (267-750,484,4.5e-32,99.5)	OuterMembrane	135	17.9	1 CG15 240-248/1 CG15 284-313/1 CG15 341-359/1 CG15 405-421/1 CG15 470-482/1 CG15 487-493/1 CG15 534-544/1 CG15 546-554/1 CG15 678-685/1 CG15 723-734/	98.83	29051	2175.2	6057.3	1365.8	6325.1	-	1	2	4	4	3.50478e-06
46	WP_129356879.1	6	CG15,CG37,CG101,CG147,CG258,CG307	KPHS_04440	ytfB	Opacity-associated protein A	225	OapA_N (24-50,27,6.5e-12,32.5) / OapA (140-224,85,9.8e-38,115.5)	Extracellular	149	66.22	6 CG15,CG37,CG101,CG147,CG258,CG307 5-25/6 CG15,CG37,CG101,CG147,CG258,CG307 52-59/6 CG15,CG37,CG101,CG147,CG258,CG307 65-153/6 CG15,CG37,CG101,CG147,CG258,CG307 177-186/6 CG15,CG37,CG101,CG147,CG258,CG307 204-224/	99.61	0	0	0	0	0	-	1	3	5	40	4.86088e-05
47	WP_004145846.1	6	CG15,CG37,CG101,CG147,CG258,CG307	KPHS_09390	cutF	Copper homeostasis	239	NlpE (51-135,85,1e-29,90.5) / NlpE_C (150-238,89,6.5e-35,106.7)	OuterMembrane	95	39.75	6 CG15,CG37,CG101,CG147,CG258,CG307 30-44/6 CG15,CG37,CG101,CG147,CG258,CG307 81-93/6 CG15,CG37,CG101,CG147,CG258,CG307 110-115/6 CG15,CG37,CG101,CG147,CG258,CG307 128-141/6 CG15,CG37,CG101,CG147,CG258,CG307 161-167/6 CG15,CG37,CG101,CG147,CG258,CG307 184-200/6 CG15,CG37,CG101,CG147,CG258,CG307 210-223/6 CG15,CG37,CG101,CG147,CG258,CG307 230-238/	99.61	0	0	0	0	0	-	2	6	22	4	0
48	WP_152875611.1	6	CG15,CG37,CG101,CG147,CG258,CG307	KPHS_20770	mipA	MltA-interacting protein	255	MipA (35-255,221,1.2e-54,171.9)	OuterMembrane	41	16.08	6 CG15,CG37,CG101,CG147,CG258,CG307 47-53/6 CG15,CG37,CG101,CG147,CG258,CG307 97-115/6 CG15,CG37,CG101,CG147,CG258,CG307 186-200/	99.41	0	0	0	0	0	-	3	6	10	4	0
49	WP_167577374.1	6	CG15,CG37,CG101,CG147,CG258,CG307	KPHS_26080	phfS	cell adhesion	200	Fimbrial (44-199,156,5.7e-23,68.1)	Extracellular	86	43	6 CG15,CG37,CG101,CG147,CG258,CG307 74-85/6 CG15,CG37,CG101,CG147,CG258,CG307 96-100/6 CG15,CG37,CG101,CG147,CG258,CG307 108-118/6 CG15,CG37,CG101,CG147,CG258,CG307 125-129/6 CG15,CG37,CG101,CG147,CG258,CG307 141-158/6 CG15,CG37,CG101,CG147,CG258,CG307 160-169/6 CG15,CG37,CG101,CG147,CG258,CG307 178-188/3 CG37,CG147,CG307 4-17/	98.44	0	0	0	0	0	-	1	3	5	18	0.0021385
50	MBE3059606.1	6	CG15,CG37,CG101,CG147,CG258,CG307	KPHS_21500	fiu	receptor	772	Plug (80-179,100,2.1e-22,67.0) / TonB_dep_Rec (254-770,517,8.2e-58,184.4)	OuterMembrane	151	19.56	6 CG15,CG37,CG101,CG147,CG258,CG307 234-241/6 CG15,CG37,CG101,CG147,CG258,CG307 286-291/6 CG15,CG37,CG101,CG147,CG258,CG307 346-351/6 CG15,CG37,CG101,CG147,CG258,CG307 355-371/6 CG15,CG37,CG101,CG147,CG258,CG307 378-384/6 CG15,CG37,CG101,CG147,CG258,CG307 419-426/6 CG15,CG37,CG101,CG147,CG258,CG307 441-455/6 CG15,CG37,CG101,CG147,CG258,CG307 487-525/6 CG15,CG37,CG101,CG147,CG258,CG307 564-569/6 C…	98.44	36756.3	110.8	102.3	174.7	726.5	-	1	3	5	6	2.10332e-06
51	MBK2705508.1	6	CG15,CG37,CG101,CG147,CG258,CG307	-	fadL	long-chain fatty acid transport protein	442	Toluene_X (19-442,424,1.1e-151,491.3)	OuterMembrane	87	19.68	6 CG15,CG37,CG101,CG147,CG258,CG307 85-103/6 CG15,CG37,CG101,CG147,CG258,CG307 193-213/6 CG15,CG37,CG101,CG147,CG258,CG307 258-282/6 CG15,CG37,CG101,CG147,CG258,CG307 330-341/6 CG15,CG37,CG101,CG147,CG258,CG307 417-426/	99.02	1476.5	7695.4	579.4	4064.5	2884	-	2	5	7	0	0
52	CAE7343427.1	1	CG15	KPHS_03960	blc	Outer Membrane Lipoprotein	180	Lipocalin_2 (34-155,122,2.5e-37,114.3)	OuterMembrane	46	25.56	1 CG15 68-72/1 CG15 79-92/1 CG15 154-180/	99.61	157.2	1761.3	286.4	1303.8	426	P05090/32/69.44	2	8	26	0	0
53	HBV8890545.1	6	CG15,CG37,CG101,CG147,CG258,CG307	-	cirA	Receptor	666	Plug (43-151,109,5.6e-37,114.5) / TonB_dep_Rec (222-656,435,2.1e-66,213.3)	OuterMembrane	149	22.37	6 CG15,CG37,CG101,CG147,CG258,CG307 210-233/6 CG15,CG37,CG101,CG147,CG258,CG307 258-273/6 CG15,CG37,CG101,CG147,CG258,CG307 297-311/6 CG15,CG37,CG101,CG147,CG258,CG307 340-358/6 CG15,CG37,CG101,CG147,CG258,CG307 429-439/6 CG15,CG37,CG101,CG147,CG258,CG307 489-522/6 CG15,CG37,CG101,CG147,CG258,CG307 551-567/6 CG15,CG37,CG101,CG147,CG258,CG307 593-605/	97.07	124825	386.5	3484.1	1052.3	11724.2	-	3	15	50	0	0
54	HBU7790024.1	6	CG15,CG37,CG101,CG147,CG258,CG307	KPHS_43250	rafY	Porin-like glycoporin RafY	449	Sugarporin_N (25-54,30,9.3e-12,32.1) / Porin_8 (83-449,367,1.9e-198,645.8)	OuterMembrane	155	34.52	6 CG15,CG37,CG101,CG147,CG258,CG307 67-75/6 CG15,CG37,CG101,CG147,CG258,CG307 98-123/6 CG15,CG37,CG101,CG147,CG258,CG307 149-159/6 CG15,CG37,CG101,CG147,CG258,CG307 185-198/6 CG15,CG37,CG101,CG147,CG258,CG307 200-223/6 CG15,CG37,CG101,CG147,CG258,CG307 249-267/6 CG15,CG37,CG101,CG147,CG258,CG307 295-311/6 CG15,CG37,CG101,CG147,CG258,CG307 371-394/6 CG15,CG37,CG101,CG147,CG258,CG307 428-438/	98.05	51.2	375.1	64.6	242.9	28	-	1	3	4	6	0.00032883
55	WP_002910905.1	5	CG37,CG101,CG147,CG258,CG307	KPHS_33360	slp	Outer Membrane Lipoprotein	193	Slp (20-172,153,1.1e-52,163.7)	OuterMembrane	50	25.91	5 CG37,CG101,CG147,CG258,CG307 43-52/5 CG37,CG101,CG147,CG258,CG307 67-71/5 CG37,CG101,CG147,CG258,CG307 83-93/5 CG37,CG101,CG147,CG258,CG307 127-134/5 CG37,CG101,CG147,CG258,CG307 149-157/5 CG37,CG101,CG147,CG258,CG307 185-191/	99.22	0	0	0	0	0	-	1	3	5	2	0
56	WP_004174363.1	6	CG15,CG37,CG101,CG147,CG258,CG307	KPHS_45760	tolC	type I secretion outer membrane protein, TolC	490	OEP (25-209,185,9.3e-31,93.2) / OEP (232-426,195,1.1e-36,112.6)	OuterMembrane	124	25.31	6 CG15,CG37,CG101,CG147,CG258,CG307 72-89/6 CG15,CG37,CG101,CG147,CG258,CG307 154-172/6 CG15,CG37,CG101,CG147,CG258,CG307 218-226/6 CG15,CG37,CG101,CG147,CG258,CG307 280-303/6 CG15,CG37,CG101,CG147,CG258,CG307 380-389/6 CG15,CG37,CG101,CG147,CG258,CG307 446-489/	99.41	0	0	0	0	0	-	2	4	9	40	0.00126169
57	WP_004177025.1	5	CG37,CG101,CG147,CG258,CG307	KPHS_13000	-	COG3539 P pilus assembly protein, pilin FimA	186	FimA (51-186,136,5.1e-20,59.3)	Extracellular	43	23.12	5 CG37,CG101,CG147,CG258,CG307 58-68/5 CG37,CG101,CG147,CG258,CG307 94-98/5 CG37,CG101,CG147,CG258,CG307 103-111/5 CG37,CG101,CG147,CG258,CG307 133-142/5 CG37,CG101,CG147,CG258,CG307 149-156/	73.44	0	0	0	0	0	-	1	3	5	28	4.31318e-07
58	WP_023302208.1	3	CG37,CG147,CG307	KPHS_13560	fcuA	receptor	732	Plug (84-180,97,1.4e-16,48.3) / TonB_dep_Rec (251-730,480,7.6e-36,111.9)	OuterMembrane	121	16.53	3 CG37,CG147,CG307 33-38/3 CG37,CG147,CG307 242-247/3 CG37,CG147,CG307 286-294/3 CG37,CG147,CG307 361-366/3 CG37,CG147,CG307 401-416/3 CG37,CG147,CG307 418-441/3 CG37,CG147,CG307 473-493/3 CG37,CG147,CG307 526-533/3 CG37,CG147,CG307 568-581/3 CG37,CG147,CG307 615-625/	97.27	5226.7	341.6	482.7	328.5	1165.5	-	2	3	6	6	1.2308e-05
59	WP_023302222.1	5	CG37,CG101,CG147,CG258,CG307	KPHS_13020	cupB3	Usher protein	811	PapC_N (27-161,135,3.1e-30,92.9) / Usher (179-715,537,1.1e-132,431.2) / PapC_C (726-787,62,6.1e-21,61.9)	OuterMembrane	45	5.55	5 CG37,CG101,CG147,CG258,CG307 168-173/5 CG37,CG101,CG147,CG258,CG307 409-415/5 CG37,CG101,CG147,CG258,CG307 455-465/5 CG37,CG101,CG147,CG258,CG307 490-497/5 CG37,CG101,CG147,CG258,CG307 522-528/5 CG37,CG101,CG147,CG258,CG307 584-589/	72.46	0	0	0	0	0	-	1	3	5	28	0.000110428
60	WP_087825215.1	2	CG101,CG307	KPHS_08990	fhuA	Receptor	735	Plug (78-182,105,5.9e-26,78.4) / TonB_dep_Rec (255-734,480,2.4e-64,205.9)	OuterMembrane	93	12.65	2 CG101,CG307 292-301/2 CG101,CG307 355-360/2 CG101,CG307 425-441/2 CG101,CG307 472-488/2 CG101,CG307 520-528/2 CG101,CG307 565-575/2 CG101,CG307 609-618/2 CG101,CG307 659-671/	94.34	33611.4	3473.1	26828	5163.8	15918	-	2	4	7	12	0.000834682
61	WP_117257312.1	5	CG15,CG37,CG101,CG147,CG307	KPHS_26060	-	Usher protein	841	PapC_N (30-175,146,4.7e-43,134.5) / Usher (191-743,553,3.8e-171,558.2) / PapC_C (752-813,62,3.5e-23,69.1)	OuterMembrane	37	4.4	5 CG15,CG37,CG101,CG147,CG307 182-189/5 CG15,CG37,CG101,CG147,CG307 426-430/5 CG15,CG37,CG101,CG147,CG307 473-485/5 CG15,CG37,CG101,CG147,CG307 546-556/	96.29	0	0	0	0	0	-	1	3	5	34	0.000807718
62	WP_155088690.1	6	CG15,CG37,CG101,CG147,CG258,CG307	KPHS_50370	bcsC	Cellulose synthase	1172	TPR_16 (68-103,36,5.3e-06,16.6) / TPR_16 (276-338,63,2.9e-12,36.6) / TPR_16 (357-418,62,2.3e-08,24.1) / TPR_19 (629-677,49,6e-10,29.0) / BCSC_C (816-1151,336,1.4e-120,391.9)	OuterMembrane	58	4.95	6 CG15,CG37,CG101,CG147,CG258,CG307 248-255/6 CG15,CG37,CG101,CG147,CG258,CG307 265-269/6 CG15,CG37,CG101,CG147,CG258,CG307 336-341/6 CG15,CG37,CG101,CG147,CG258,CG307 491-499/6 CG15,CG37,CG101,CG147,CG258,CG307 571-578/6 CG15,CG37,CG101,CG147,CG258,CG307 867-876/5 CG15,CG101,CG147,CG258,CG307 445-456/	96.68	1851.1	12106.1	3125.6	2056.4	2267.5	-	1	2	4	66	0.00449814
63	WP_194849594.1	6	CG15,CG37,CG101,CG147,CG258,CG307	KPHS_06640	yjjA	Glycoprotein Receptor	165	DUF2501 (82-161,80,1.7e-29,88.3)	Extracellular	27	16.36	6 CG15,CG37,CG101,CG147,CG258,CG307 41-47/6 CG15,CG37,CG101,CG147,CG258,CG307 104-115/6 CG15,CG37,CG101,CG147,CG258,CG307 128-135/	99.22	0	0	0	0	0	-	1	3	5	4	9.50576e-05
64	EIV6986776.1	6	CG15,CG37,CG101,CG147,CG258,CG307	KPHS_36380	mdtQ	RND efflux system, outer membrane lipoprotein	480	OEP (67-264,198,1.3e-22,66.7) / OEP (291-472,182,1.4e-17,50.3)	OuterMembrane	39	8.12	6 CG15,CG37,CG101,CG147,CG258,CG307 31-35/6 CG15,CG37,CG101,CG147,CG258,CG307 47-52/6 CG15,CG37,CG101,CG147,CG258,CG307 121-139/6 CG15,CG37,CG101,CG147,CG258,CG307 219-227/	98.44	0	0	0	0	0	-	3	11	47	12	1.91772e-05
65	HBW8280665.1	4	CG37,CG147,CG258,CG307	KPHS_43590	fimF	Fimbrial protein	176	Fimbrial (28-176,149,1.2e-24,73.5)	Extracellular	31	17.61	4 CG37,CG147,CG258,CG307 59-69/4 CG37,CG147,CG258,CG307 134-145/4 CG37,CG147,CG258,CG307 155-162/	97.07	48.6	56.6	122.3	84.3	264.4	-	1	3	5	28	0.00350598
66	HBX9696788.1	6	CG15,CG37,CG101,CG147,CG258,CG307	KPHS_13260	scrY	Maltoporin (phage lambda and maltose receptor)	506	Sugarporin_N (28-58,31,6e-15,42.3) / LamB (98-506,409,1.9e-106,344.1)	OuterMembrane	131	25.89	6 CG15,CG37,CG101,CG147,CG258,CG307 115-130/6 CG15,CG37,CG101,CG147,CG258,CG307 168-184/6 CG15,CG37,CG101,CG147,CG258,CG307 211-229/6 CG15,CG37,CG101,CG147,CG258,CG307 256-264/6 CG15,CG37,CG101,CG147,CG258,CG307 292-306/6 CG15,CG37,CG101,CG147,CG258,CG307 344-357/6 CG15,CG37,CG101,CG147,CG258,CG307 388-395/6 CG15,CG37,CG101,CG147,CG258,CG307 425-439/6 CG15,CG37,CG101,CG147,CG258,CG307 475-492/	100	0	0	0	0	0	-	2	4	6	4	0
67	HCA5769802.1	6	CG15,CG37,CG101,CG147,CG258,CG307	KPHS_37970	vacJ	Lipoprotein	259	MlaA (37-230,194,1.8e-70,222.8)	OuterMembrane	28	10.81	6 CG15,CG37,CG101,CG147,CG258,CG307 28-36/6 CG15,CG37,CG101,CG147,CG258,CG307 237-255/	99.41	0	0	0	0	0	-	2	6	10	6	6.93595e-06
68	HCC2492460.1	6	CG15,CG37,CG101,CG147,CG258,CG307	KPHS_32010	rssA	esterase of the alpha-beta hydrolase superfamily	305	Patatin (8-164,157,2.9e-27,82.3)	Extracellular	9	2.95	6 CG15,CG37,CG101,CG147,CG258,CG307 201-209/	99.61	0	0	0	0	0	Q8IY17/34/57.38	5	23	96	6	3.00926e-05
69	HCC6798895.1	6	CG15,CG37,CG101,CG147,CG258,CG307	KPHS_33140	foxA	Receptor	708	Plug (64-168,105,9.8e-28,84.1) / TonB_dep_Rec (259-706,448,1.7e-50,160.2)	OuterMembrane	101	14.27	6 CG15,CG37,CG101,CG147,CG258,CG307 224-228/6 CG15,CG37,CG101,CG147,CG258,CG307 275-282/6 CG15,CG37,CG101,CG147,CG258,CG307 325-338/6 CG15,CG37,CG101,CG147,CG258,CG307 403-424/6 CG15,CG37,CG101,CG147,CG258,CG307 453-469/6 CG15,CG37,CG101,CG147,CG258,CG307 543-558/6 CG15,CG37,CG101,CG147,CG258,CG307 592-603/5 CG15,CG101,CG147,CG258,CG307 502-508/	98.24	10496.1	954.9	3079.6	814.4	2695	-	2	5	8	6	6.1664e-06
70	WP_002902433.1	3	CG37,CG258,CG307	KPHS_34530	ompN	Belongs to the Gram-negative porin family	384	Porin_1 (27-384,358,3.2e-153,496.1)	OuterMembrane	105	27.34	3 CG37,CG258,CG307 45-56/3 CG37,CG258,CG307 83-97/3 CG37,CG258,CG307 118-147/3 CG37,CG258,CG307 318-332/3 CG37,CG258,CG307 359-374/1 CG258 230-246/	99.8	0	0	0	0	0	-	1	3	5	72	0.000259576
71	WP_004899238.1	6	CG15,CG37,CG101,CG147,CG258,CG307	KPHS_35020	-	Serine aminopeptidase, S33	540	Hydrolase_4 (127-251,125,1.5e-16,48.0)	OuterMembrane	26	4.81	6 CG15,CG37,CG101,CG147,CG258,CG307 513-538/	97.46	349.7	1660.1	2732.2	2995.2	1174	-	1	2	4	16	5.02975e-06
72	WP_004901578.1	6	CG15,CG37,CG101,CG147,CG258,CG307	KPHS_52720	-	Outer membrane protein protective antigen OMA87	377	Omp85 (105-377,273,2.4e-16,46.2)	OuterMembrane	36	9.55	6 CG15,CG37,CG101,CG147,CG258,CG307 126-132/6 CG15,CG37,CG101,CG147,CG258,CG307 136-147/6 CG15,CG37,CG101,CG147,CG258,CG307 180-196/	98.44	0	0	0	0	0	-	2	7	53	12	0.000514781
73	HCA5667746.1	4	CG15,CG37,CG147,CG307	-	-	Fimbrial protein	201	Fimbrial (53-200,148,2.6e-21,63.7)	Extracellular	81	40.3	4 CG15,CG37,CG147,CG307 3-14/4 CG15,CG37,CG147,CG307 35-50/4 CG15,CG37,CG147,CG307 82-95/4 CG15,CG37,CG147,CG307 118-127/4 CG15,CG37,CG147,CG307 143-150/4 CG15,CG37,CG147,CG307 160-171/4 CG15,CG37,CG147,CG307 180-188/	96.29	14.4	13.9	1782.1	238.3	182.2	-	1	3	5	0	0
74	WP_004177744.1	2	CG37,CG147	-	-	Fimbrial protein	338	Fimbrial (187-336,150,1.5e-21,63.4)	Extracellular	79	23.37	2 CG37,CG147 64-72/2 CG37,CG147 110-134/2 CG37,CG147 169-178/2 CG37,CG147 217-225/2 CG37,CG147 288-304/2 CG37,CG147 315-323/	36.52	0	0	0	0	0	-	0	0	0	0	0
75	WP_004187835.1	2	CG37,CG147	btuB	btuB	Involved in the active translocation of vitamin B12 (cyanocobalamin) across the outer membrane to the periplasmic space. It derives its energy for transport by interacting with the trans-periplasmic membrane protein TonB	618	Plug (41-146,106,1.2e-31,96.8) / TonB_dep_Rec (186-617,432,2.2e-44,140.1)	OuterMembrane	128	20.71	2 CG37,CG147 199-216/2 CG37,CG147 248-264/2 CG37,CG147 289-311/2 CG37,CG147 340-353/2 CG37,CG147 424-437/2 CG37,CG147 471-485/2 CG37,CG147 514-524/2 CG37,CG147 552-567/	99.61	2546.5	1298.9	5834.5	1933.2	8682.4	-	3	10	30	6	1.24705e-05
76	WP_100908106.1	6	CG15,CG37,CG101,CG147,CG258,CG307	KPHS_08430	yacH	Protein of unknown function (DUF3300)	536	DUF3300 (59-328,270,5.5e-92,293.5)	Extracellular	383	71.46	6 CG15,CG37,CG101,CG147,CG258,CG307 30-44/6 CG15,CG37,CG101,CG147,CG258,CG307 182-191/6 CG15,CG37,CG101,CG147,CG258,CG307 287-303/6 CG15,CG37,CG101,CG147,CG258,CG307 408-536/5 CG15,CG37,CG101,CG147,CG258,CG307 408-536/5 CG15,CG101,CG147,CG258,CG307 318-400/	97.85	0	0	0	0	0	-	1	3	5	24	0.000911642
77	WP_241832983.1	6	CG15,CG37,CG101,CG147,CG258,CG307	KPHS_15160	-	Hemolysin activation secretion protein	560	POTRA_2 (74-146,73,4.1e-17,49.7) / POTRA_3 (149-202,54,5.2e-18,52.1) / ShlB (207-520,314,1.5e-92,298.0)	OuterMembrane	129	23.04	6 CG15,CG37,CG101,CG147,CG258,CG307 29-54/6 CG15,CG37,CG101,CG147,CG258,CG307 58-70/6 CG15,CG37,CG101,CG147,CG258,CG307 84-89/6 CG15,CG37,CG101,CG147,CG258,CG307 267-274/6 CG15,CG37,CG101,CG147,CG258,CG307 300-316/6 CG15,CG37,CG101,CG147,CG258,CG307 348-360/6 CG15,CG37,CG101,CG147,CG258,CG307 395-410/6 CG15,CG37,CG101,CG147,CG258,CG307 503-510/6 CG15,CG37,CG101,CG147,CG258,CG307 537-558/	98.44	0	0	0	0	0	-	3	3	6	20	0.00283271
78	WP_153932497.1	3	CG37,CG147,CG307	KPHS_44250	oprD	outer membrane porin, OprD family	433	OprD (38-431,394,1.7e-128,415.0)	OuterMembrane	90	20.79	3 CG37,CG147,CG307 58-68/3 CG37,CG147,CG307 104-111/3 CG37,CG147,CG307 117-127/3 CG37,CG147,CG307 193-202/3 CG37,CG147,CG307 262-276/3 CG37,CG147,CG307 307-317/3 CG37,CG147,CG307 368-379/3 CG37,CG147,CG307 407-418/	54.3	0	0	0	0	0	-	1	1	2	2	0
79	WP_159200266.1	6	CG15,CG37,CG101,CG147,CG258,CG307	KPHS_29580	slyB	Outer Membrane Lipoprotein	158	Rick_17kDa_Anti (62-102,41,8.9e-12,31.1)	OuterMembrane	19	12.03	6 CG15,CG37,CG101,CG147,CG258,CG307 134-142/5 CG15,CG101,CG147,CG258,CG307 105-114/	99.61	0	0	0	0	0	-	1	3	5	2	0
80	HBR5114524.1	6	CG15,CG37,CG101,CG147,CG258,CG307	rlpA	rlpA	Lytic transglycosylase with a strong preference for naked glycan strands that lack stem peptides	384	DPBB_1 (78-166,89,6.1e-23,68.3) / SPOR (309-381,73,5.7e-18,52.4)	Extracellular	167	43.49	6 CG15,CG37,CG101,CG147,CG258,CG307 26-79/6 CG15,CG37,CG101,CG147,CG258,CG307 89-98/6 CG15,CG37,CG101,CG147,CG258,CG307 172-230/6 CG15,CG37,CG101,CG147,CG258,CG307 235-253/6 CG15,CG37,CG101,CG147,CG258,CG307 322-329/6 CG15,CG37,CG101,CG147,CG258,CG307 345-352/6 CG15,CG37,CG101,CG147,CG258,CG307 370-378/	98.05	0	0	0	0	0	-	1	4	6	10	0.000770884
81	EIX9134188.1	6	CG15,CG37,CG101,CG147,CG258,CG307	KPHS_03130	-	Usher protein	868	PapC_N (46-191,146,1e-42,133.4) / Usher (209-766,558,9.6e-175,570.1) / PapC_C (776-839,64,5.4e-22,65.3)	OuterMembrane	71	8.18	6 CG15,CG37,CG101,CG147,CG258,CG307 197-206/6 CG15,CG37,CG101,CG147,CG258,CG307 447-454/6 CG15,CG37,CG101,CG147,CG258,CG307 499-512/6 CG15,CG37,CG101,CG147,CG258,CG307 538-542/6 CG15,CG37,CG101,CG147,CG258,CG307 569-584/4 CG101,CG147,CG258,CG307 850-867/	98.05	0	0	0	0	0	-	1	3	5	32	0.000541724
82	WP_004183089.1	1	CG101	-	-	Type-1 fimbrial protein, A	178	Fimbrial (28-177,150,2e-19,57.6)	Extracellular	46	25.84	1 CG101 46-52/1 CG101 62-71/1 CG101 82-91/1 CG101 130-148/	23.05	0	0	0	0	0	-	1	2	3	0	0
83	WP_004183106.1	1	CG101	-	-	Fimbrial protein	172	Fimbrial (28-171,144,3.2e-22,65.6)	Extracellular	60	34.88	1 CG101 58-70/1 CG101 80-89/1 CG101 98-104/1 CG101 120-141/1 CG101 152-159/	21.09	0	0	0	0	0	-	1	3	5	0	0
84	WP_023158563.1	1	CG101	-	nanC	Outer membrane channel protein allowing the entry of N- acetylneuraminic acid (Neu5Ac, the most abundant sialic acid on host cell surfaces) into the bacteria	250	KdgM (19-249,231,2.2e-36,111.6)	OuterMembrane	97	38.8	1 CG101 31-39/1 CG101 60-89/1 CG101 115-120/1 CG101 144-163/1 CG101 187-202/1 CG101 226-241/	11.33	0	0	0	0	0	-	1	2	3	0	0
85	WP_032418166.1	4	CG15,CG101,CG147,CG307	KPHS_03870	-	Usher protein	847	PapC_N (36-188,153,1.5e-45,142.5) / Usher (201-754,554,4.6e-184,600.9) / PapC_C (765-830,66,1.5e-24,73.4)	OuterMembrane	51	6.02	4 CG15,CG101,CG147,CG307 95-99/4 CG15,CG101,CG147,CG307 193-198/4 CG15,CG101,CG147,CG307 224-230/4 CG15,CG101,CG147,CG307 437-441/4 CG15,CG101,CG147,CG307 486-494/4 CG15,CG101,CG147,CG307 523-528/4 CG15,CG101,CG147,CG307 556-568/	71.88	0	0	0	0	0	-	1	3	5	32	0.000954763
86	WP_032419366.1	1	CG101	-	-	-	388	-	Extracellular	140	36.08	1 CG101 29-38/1 CG101 53-59/1 CG101 71-84/1 CG101 166-205/1 CG101 225-231/1 CG101 244-257/1 CG101 291-298/1 CG101 317-325/1 CG101 339-350/1 CG101 352-362/1 CG101 368-375/	16.21	0	0	0	0	0	-	0	0	0	0	0
87	WP_032419371.1	1	CG101	-	stbC	PapC C-terminal domain	851	PapC_N (30-169,140,6.3e-31,95.1) / Usher (189-761,573,2.5e-151,492.8) / PapC_C (770-833,64,6.1e-23,68.3)	OuterMembrane	82	9.64	1 CG101 176-184/1 CG101 210-219/1 CG101 424-429/1 CG101 471-485/1 CG101 514-518/1 CG101 545-570/1 CG101 626-636/	23.63	0	0	0	0	0	-	1	3	5	0	0
88	WP_223175056.1	1	CG101	-	-	Fimbrial	841	PapC_N (32-177,146,3.8e-44,138.0) / Usher (193-748,556,5.9e-192,626.9) / PapC_C (758-823,66,1.4e-27,83.2)	OuterMembrane	44	5.23	1 CG101 183-192/1 CG101 217-222/1 CG101 431-435/1 CG101 479-491/1 CG101 552-561/	21.48	0	0	0	0	0	-	1	3	5	0	0
89	WP_231537608.1	6	CG15,CG37,CG101,CG147,CG258,CG307	ompA	ompA	Belongs to the ompA family	367	OmpA_membrane (23-213,191,1.5e-76,243.9) / OmpA (243-338,96,8.8e-27,81.2)	OuterMembrane	119	32.43	6 CG15,CG37,CG101,CG147,CG258,CG307 41-60/6 CG15,CG37,CG101,CG147,CG258,CG307 89-98/6 CG15,CG37,CG101,CG147,CG258,CG307 133-160/6 CG15,CG37,CG101,CG147,CG258,CG307 189-198/6 CG15,CG37,CG101,CG147,CG258,CG307 214-235/6 CG15,CG37,CG101,CG147,CG258,CG307 327-347/6 CG15,CG37,CG101,CG147,CG258,CG307 359-366/	100	0	0	0	0	0	-	2	5	7	154	0.00957295
90	WP_004213863.1	2	CG147,CG307	-	-	COG3539 P pilus assembly protein, pilin FimA	178	-	Extracellular	5	2.81	2 CG147,CG307 160-164/	14.06	0	0	0	0	0	-	1	2	4	0	0
91	WP_004213865.1	2	CG147,CG307	-	smfA	Fimbria A protein	178	Fimbrial (31-177,147,7.8e-19,54.6)	Extracellular	43	24.16	2 CG147,CG307 61-71/2 CG147,CG307 81-90/2 CG147,CG307 101-105/2 CG147,CG307 137-143/2 CG147,CG307 156-165/	14.84	0	0	0	0	0	-	1	3	5	0	0
92	WP_032432059.1	1	CG147	-	ygiL	Fimbrial protein	181	Fimbrial (32-181,150,3.8e-25,75.1)	Extracellular	35	19.34	1 CG147 65-73/1 CG147 86-97/1 CG147 109-114/1 CG147 161-168/	5.66	0	0	0	0	0	-	1	3	5	0	0
93	WP_032433792.1	2	CG147,CG258	-	-	type VI secretion system effector	159	T6SS_HCP (6-142,137,3.1e-34,104.4)	Extracellular	42	26.42	2 CG147,CG258 13-30/2 CG147,CG258 93-102/2 CG147,CG258 120-127/2 CG147,CG258 144-149/	25.59	0	0	0	0	0	-	1	2	4	0	0
94	WP_077255459.1	1	CG147	-	yqiG	PapC N-terminal domain	831	PapC_N (36-177,142,5.1e-38,118.1) / Usher (196-745,550,5.3e-160,521.4) / PapC_C (756-815,60,3.8e-14,40.2)	OuterMembrane	60	7.22	1 CG147 185-193/1 CG147 217-228/1 CG147 370-375/1 CG147 435-439/1 CG147 482-490/1 CG147 517-524/1 CG147 555-560/1 CG147 613-617/	5.66	0	0	0	0	0	-	1	3	5	0	0
95	WP_045327861.1	2	CG101,CG147	-	-	Fimbrial protein	184	Fimbrial (30-181,152,5e-14,39.0)	Extracellular	60	32.61	2 CG101,CG147 62-71/2 CG101,CG147 97-103/2 CG101,CG147 110-114/2 CG101,CG147 125-152/2 CG101,CG147 162-171/	29.88	0	0	0	0	0	-	1	1	1	0	0
96	WP_198350708.1	6	CG15,CG37,CG101,CG147,CG258,CG307	pal	pal	Belongs to the ompA family	177	OmpA (76-171,96,5e-26,77.2)	OuterMembrane	52	29.38	6 CG15,CG37,CG101,CG147,CG258,CG307 27-68/6 CG15,CG37,CG101,CG147,CG258,CG307 159-168/	99.8	0	0	0	0	0	-	4	11	32	34	0.00296594
97	YP_005225194.1	6	CG15,CG37,CG101,CG147,CG258,CG307	KPHS_08940	outS	TIGRFAM lipoprotein, PulS OutS family	133	T2SS_PulS_OutS (24-127,104,2e-39,120.4)	OuterMembrane	71	53.38	6 CG15,CG37,CG101,CG147,CG258,CG307 32-45/6 CG15,CG37,CG101,CG147,CG258,CG307 60-76/6 CG15,CG37,CG101,CG147,CG258,CG307 79-98/6 CG15,CG37,CG101,CG147,CG258,CG307 100-119/	91.99	0	0	0	0	0	-	0	0	0	4	0
98	YP_005226444.1	6	CG15,CG37,CG101,CG147,CG258,CG307	KPHS_21440	pfeA	Receptor	748	Plug (72-186,115,4.4e-33,101.4) / TonB_dep_Rec (277-746,470,1.6e-58,186.7)	OuterMembrane	209	27.94	6 CG15,CG37,CG101,CG147,CG258,CG307 144-153/6 CG15,CG37,CG101,CG147,CG258,CG307 248-268/6 CG15,CG37,CG101,CG147,CG258,CG307 294-329/6 CG15,CG37,CG101,CG147,CG258,CG307 354-380/6 CG15,CG37,CG101,CG147,CG258,CG307 414-445/6 CG15,CG37,CG101,CG147,CG258,CG307 517-533/6 CG15,CG37,CG101,CG147,CG258,CG307 584-589/6 CG15,CG37,CG101,CG147,CG258,CG307 591-600/6 CG15,CG37,CG101,CG147,CG258,CG307 631-643/6 C…	97.07	4261.3	44	87.5	78.2	570.3	-	4	9	12	10	2.30854e-05
99	YP_005226448.1	6	CG15,CG37,CG101,CG147,CG258,CG307	KPHS_21480	ompW	outer membrane protein W	224	OmpW (35-224,190,2.3e-77,247.0)	OuterMembrane	60	26.79	6 CG15,CG37,CG101,CG147,CG258,CG307 53-69/6 CG15,CG37,CG101,CG147,CG258,CG307 99-106/6 CG15,CG37,CG101,CG147,CG258,CG307 146-163/6 CG15,CG37,CG101,CG147,CG258,CG307 200-209/5 CG15,CG37,CG101,CG147,CG307 6-12/	99.02	67.3	38220.3	1389.9	3672.4	3288.4	-	1	3	5	2	0
100	WP_019404964.1	6	CG15,CG37,CG101,CG147,CG258,CG307	KPHS_30870	-	Receptor	717	Plug (76-172,97,6.1e-18,52.7) / TonB_dep_Rec (251-715,465,1e-65,210.4)	OuterMembrane	165	23.01	6 CG15,CG37,CG101,CG147,CG258,CG307 33-40/6 CG15,CG37,CG101,CG147,CG258,CG307 112-119/6 CG15,CG37,CG101,CG147,CG258,CG307 226-234/6 CG15,CG37,CG101,CG147,CG258,CG307 274-282/6 CG15,CG37,CG101,CG147,CG258,CG307 325-333/6 CG15,CG37,CG101,CG147,CG258,CG307 335-342/6 CG15,CG37,CG101,CG147,CG258,CG307 349-354/6 CG15,CG37,CG101,CG147,CG258,CG307 387-400/6 CG15,CG37,CG101,CG147,CG258,CG307 409-431/6 CG1…	99.41	2254.2	260.9	402.7	175.4	219.1	-	2	5	15	6	0.00025363
101	WP_101977004.1	6	CG15,CG37,CG101,CG147,CG258,CG307	KPHS_36430	oprB	COG3659 Carbohydrate-selective porin	455	OprB (82-454,373,5.2e-63,199.7)	OuterMembrane	62	13.63	6 CG15,CG37,CG101,CG147,CG258,CG307 78-85/6 CG15,CG37,CG101,CG147,CG258,CG307 120-131/6 CG15,CG37,CG101,CG147,CG258,CG307 141-149/6 CG15,CG37,CG101,CG147,CG258,CG307 285-303/6 CG15,CG37,CG101,CG147,CG258,CG307 390-403/	97.46	0	0	0	0	0	-	1	1	1	0	0
102	WP_227525538.1	1	CG258	KPHS_29560	mliC	membrane-bound lysozyme inhibitor of c-type lysozyme	127	MliC (53-115,63,7.5e-21,60.2)	OuterMembrane	40	31.5	1 CG258 41-49/1 CG258 76-83/1 CG258 94-102/1 CG258 111-124/	99.41	0	0	0	0	0	-	1	3	5	30	0.000288573
103	WP_087499337.1	6	CG15,CG37,CG101,CG147,CG258,CG307	bamA	bamA	Part of the outer membrane protein assembly complex, which is involved in assembly and insertion of beta-barrel proteins into the outer membrane	811	POTRA (96-176,81,2.8e-15,44.6) / POTRA (180-267,88,8.4e-19,55.8) / POTRA (351-425,75,5.9e-17,49.9) / Omp85 (452-811,360,7.4e-95,305.8)	OuterMembrane	71	8.75	6 CG15,CG37,CG101,CG147,CG258,CG307 54-59/6 CG15,CG37,CG101,CG147,CG258,CG307 438-444/6 CG15,CG37,CG101,CG147,CG258,CG307 499-510/6 CG15,CG37,CG101,CG147,CG258,CG307 543-548/6 CG15,CG37,CG101,CG147,CG258,CG307 563-574/6 CG15,CG37,CG101,CG147,CG258,CG307 687-700/6 CG15,CG37,CG101,CG147,CG258,CG307 748-761/	95.31	0	0	0	0	0	-	1	5	7	46	0.00173065
104	WP_105535519.1	6	CG15,CG37,CG101,CG147,CG258,CG307	lptE	lptE	Together with LptD, is involved in the assembly of lipopolysaccharide (LPS) at the surface of the outer membrane. Required for the proper assembly of LptD. Binds LPS and may serve as the LPS recognition site at the outer membrane	200	LptE (39-163,125,8.9e-18,51.3)	OuterMembrane	75	37.5	6 CG15,CG37,CG101,CG147,CG258,CG307 63-71/6 CG15,CG37,CG101,CG147,CG258,CG307 82-89/6 CG15,CG37,CG101,CG147,CG258,CG307 110-118/6 CG15,CG37,CG101,CG147,CG258,CG307 121-139/6 CG15,CG37,CG101,CG147,CG258,CG307 169-198/	99.41	0	0	0	0	0	-	1	4	6	18	0.000393494
105	WP_124103458.1	6	CG15,CG37,CG101,CG147,CG258,CG307	KPHS_42450	mltA	Murein-degrading enzyme. May play a role in recycling of muropeptides during cell elongation and or cell division	378	MltA (87-257,171,7.9e-45,140.4) / 3D (277-354,78,6.4e-29,87.3)	OuterMembrane	57	15.08	6 CG15,CG37,CG101,CG147,CG258,CG307 26-50/6 CG15,CG37,CG101,CG147,CG258,CG307 144-153/6 CG15,CG37,CG101,CG147,CG258,CG307 220-229/6 CG15,CG37,CG101,CG147,CG258,CG307 300-306/5 CG15,CG37,CG101,CG147,CG307 371-375/	99.8	0	0	0	0	0	-	1	5	7	0	0
106	QIQ92373.1	6	CG15,CG37,CG101,CG147,CG258,CG307	KPHS_31740	ydiY	Salt-induced outer membrane protein	257	DUF481 (52-256,205,4.8e-59,186.0)	OuterMembrane	80	31.13	6 CG15,CG37,CG101,CG147,CG258,CG307 34-48/6 CG15,CG37,CG101,CG147,CG258,CG307 61-66/6 CG15,CG37,CG101,CG147,CG258,CG307 93-102/6 CG15,CG37,CG101,CG147,CG258,CG307 128-135/6 CG15,CG37,CG101,CG147,CG258,CG307 167-178/6 CG15,CG37,CG101,CG147,CG258,CG307 235-247/5 CG15,CG37,CG101,CG147,CG307 3-18/	99.8	0	0	0	0	0	-	1	3	5	0	0
107	WP_193699451.1	6	CG15,CG37,CG101,CG147,CG258,CG307	KPHS_43340	kdgM	oligogalacturonate-specific porin	232	KdgM (19-232,214,1.2e-64,204.1)	OuterMembrane	87	37.5	6 CG15,CG37,CG101,CG147,CG258,CG307 31-42/6 CG15,CG37,CG101,CG147,CG258,CG307 62-80/6 CG15,CG37,CG101,CG147,CG258,CG307 106-112/6 CG15,CG37,CG101,CG147,CG258,CG307 136-153/6 CG15,CG37,CG101,CG147,CG258,CG307 174-191/6 CG15,CG37,CG101,CG147,CG258,CG307 212-224/	98.63	0	0	0	0	0	-	1	2	4	4	4.74084e-07
108	WP_166538477.1	5	CG15,CG37,CG101,CG147,CG258	KPHS_35690	wza	polysaccharide export	385	Poly_export (88-171,84,8.9e-32,97.1) / SLBB (179-227,49,1.3e-10,28.8) / Wza_C (351-380,30,5.4e-22,65.2)	OuterMembrane	21	5.45	5 CG15,CG37,CG101,CG147,CG258 41-54/5 CG15,CG37,CG101,CG147,CG258 114-120/	97.85	0	0	0	0	0	-	2	8	32	20	0.00148784
109	WP_171526234.1	6	CG15,CG37,CG101,CG147,CG258,CG307	KPHS_23860	oprM	RND efflux system, outer membrane lipoprotein, NodT	460	OEP (57-245,189,1.5e-25,76.3) / OEP (266-451,186,9.6e-26,76.9)	OuterMembrane	19	4.13	6 CG15,CG37,CG101,CG147,CG258,CG307 25-29/6 CG15,CG37,CG101,CG147,CG258,CG307 107-120/	97.66	0	0	0	0	0	-	3	13	63	38	0.000417744
110	WP_202389409.1	6	CG15,CG37,CG101,CG147,CG258,CG307	lamB	lamB	involved in the transport of maltose and maltodextrins	432	LamB (31-432,402,3.1e-149,483.9)	OuterMembrane	117	27.08	6 CG15,CG37,CG101,CG147,CG258,CG307 48-54/6 CG15,CG37,CG101,CG147,CG258,CG307 96-109/6 CG15,CG37,CG101,CG147,CG258,CG307 134-141/6 CG15,CG37,CG101,CG147,CG258,CG307 177-194/6 CG15,CG37,CG101,CG147,CG258,CG307 226-238/6 CG15,CG37,CG101,CG147,CG258,CG307 271-283/6 CG15,CG37,CG101,CG147,CG258,CG307 313-320/6 CG15,CG37,CG101,CG147,CG258,CG307 349-358/6 CG15,CG37,CG101,CG147,CG258,CG307 393-418/	100	342.5	2626.3	2180.5	29642.4	7593	-	1	3	5	18	0.000993323
111	WP_202444940.1	6	CG15,CG37,CG101,CG147,CG258,CG307	KPHS_16170	ybhC	Pectinesterase	444	Pectinesterase (209-358,150,6e-15,40.8)	OuterMembrane	164	36.94	6 CG15,CG37,CG101,CG147,CG258,CG307 44-71/6 CG15,CG37,CG101,CG147,CG258,CG307 81-90/6 CG15,CG37,CG101,CG147,CG258,CG307 172-210/6 CG15,CG37,CG101,CG147,CG258,CG307 239-244/6 CG15,CG37,CG101,CG147,CG258,CG307 276-287/6 CG15,CG37,CG101,CG147,CG258,CG307 321-329/6 CG15,CG37,CG101,CG147,CG258,CG307 364-372/6 CG15,CG37,CG101,CG147,CG258,CG307 391-425/5 CG15,CG37,CG101,CG147,CG307 5-20/	100	0	0	0	0	0	-	3	6	9	24	0.00102607
112	HBR5943630.1	5	CG37,CG101,CG147,CG258,CG307	KPHS_41450	-	maltoporin	447	LamB (33-447,415,4.7e-94,302.4)	OuterMembrane	139	31.1	5 CG37,CG101,CG147,CG258,CG307 47-60/5 CG37,CG101,CG147,CG258,CG307 97-115/5 CG37,CG101,CG147,CG258,CG307 139-156/5 CG37,CG101,CG147,CG258,CG307 182-197/5 CG37,CG101,CG147,CG258,CG307 226-235/5 CG37,CG101,CG147,CG258,CG307 273-286/5 CG37,CG101,CG147,CG258,CG307 316-328/5 CG37,CG101,CG147,CG258,CG307 359-372/5 CG37,CG101,CG147,CG258,CG307 412-432/	99.41	53.8	73.4	30.8	154.3	36.7	-	1	3	5	14	0.000814327
113	HBS0009054.1	6	CG15,CG37,CG101,CG147,CG258,CG307	lptD	lptD	Together with LptE, is involved in the assembly of lipopolysaccharide (LPS) at the surface of the outer membrane	798	LptD_N (53-194,142,2.3e-33,102.0) / LptD (309-709,401,1.7e-112,363.5)	OuterMembrane	160	20.05	6 CG15,CG37,CG101,CG147,CG258,CG307 35-51/6 CG15,CG37,CG101,CG147,CG258,CG307 93-101/6 CG15,CG37,CG101,CG147,CG258,CG307 297-311/6 CG15,CG37,CG101,CG147,CG258,CG307 339-343/6 CG15,CG37,CG101,CG147,CG258,CG307 345-357/6 CG15,CG37,CG101,CG147,CG258,CG307 378-390/6 CG15,CG37,CG101,CG147,CG258,CG307 419-427/6 CG15,CG37,CG101,CG147,CG258,CG307 463-478/6 CG15,CG37,CG101,CG147,CG258,CG307 586-602/6 CG15…	99.41	0	0	0	0	0	-	1	5	7	32	0.000536852
114	HBS0597750.1	6	CG15,CG37,CG101,CG147,CG258,CG307	KPHS_15360	chiP	Outer membrane porin	469	OprD (33-433,401,6.6e-28,83.9)	OuterMembrane	137	29.21	6 CG15,CG37,CG101,CG147,CG258,CG307 50-72/6 CG15,CG37,CG101,CG147,CG258,CG307 104-134/6 CG15,CG37,CG101,CG147,CG258,CG307 163-172/6 CG15,CG37,CG101,CG147,CG258,CG307 203-221/6 CG15,CG37,CG101,CG147,CG258,CG307 280-292/6 CG15,CG37,CG101,CG147,CG258,CG307 388-408/5 CG15,CG101,CG147,CG258,CG307 436-455/	99.41	689.5	1163.5	307.2	2721.3	272.4	-	1	3	5	4	0
115	HBT7858981.1	1	CG258	-	hpuB	Receptor	1095	GAF (197-339,143,5.9e-16,48.1) / Sigma54_activat (376-414,39,3.7e-10,28.5) / Plug (402-490,89,2.8e-09,26.3) / TonB_dep_Rec (665-1093,429,2.9e-42,134.7)	OuterMembrane	167	15.25	1 CG258 451-456/1 CG258 551-566/1 CG258 596-613/1 CG258 651-674/1 CG258 706-728/1 CG258 765-791/1 CG258 833-840/1 CG258 893-908/1 CG258 955-967/1 CG258 998-1013/	0.195312	0	0	0	0	0	-	0	0	0	0	0
116	HBV9875151.1	6	CG15,CG37,CG101,CG147,CG258,CG307	KPHS_10300	yagW	Part of the ecpRABCDE operon, which encodes the E.coli common pilus (ECP). ECP is found in both commensal and pathogenic strains and plays a dual role in early-stage biofilm development and host cell recognition. Tip pilus adhesin, which is required for assembly of EcpA into fibers (By similarity)	548	-	Extracellular	119	21.72	6 CG15,CG37,CG101,CG147,CG258,CG307 57-72/6 CG15,CG37,CG101,CG147,CG258,CG307 86-98/6 CG15,CG37,CG101,CG147,CG258,CG307 118-127/6 CG15,CG37,CG101,CG147,CG258,CG307 139-154/6 CG15,CG37,CG101,CG147,CG258,CG307 189-210/6 CG15,CG37,CG101,CG147,CG258,CG307 267-277/6 CG15,CG37,CG101,CG147,CG258,CG307 309-323/6 CG15,CG37,CG101,CG147,CG258,CG307 361-368/6 CG15,CG37,CG101,CG147,CG258,CG307 522-529/	99.02	37	82.1	169.1	133.2	331.1	-	1	3	4	6	1.05524e-07
117	HBV6809853.1	6	CG15,CG37,CG101,CG147,CG258,CG307	-	-	Fimbrial protein	337	Fimbrial (196-336,141,4.2e-17,49.0)	Extracellular	46	13.65	6 CG15,CG37,CG101,CG147,CG258,CG307 30-35/6 CG15,CG37,CG101,CG147,CG258,CG307 78-85/6 CG15,CG37,CG101,CG147,CG258,CG307 122-136/6 CG15,CG37,CG101,CG147,CG258,CG307 140-156/	97.85	0	0	0	0	0	-	1	1	3	0	0
118	HBZ3455958.1	6	CG15,CG37,CG101,CG147,CG258,CG307	KPHS_14370	fepA	Receptor	754	Plug (61-175,115,1.6e-29,89.9) / TonB_dep_Rec (290-751,462,1.5e-56,180.2)	OuterMembrane	181	24.01	6 CG15,CG37,CG101,CG147,CG258,CG307 136-140/6 CG15,CG37,CG101,CG147,CG258,CG307 201-206/6 CG15,CG37,CG101,CG147,CG258,CG307 237-265/6 CG15,CG37,CG101,CG147,CG258,CG307 293-323/6 CG15,CG37,CG101,CG147,CG258,CG307 349-375/6 CG15,CG37,CG101,CG147,CG258,CG307 415-437/6 CG15,CG37,CG101,CG147,CG258,CG307 510-521/6 CG15,CG37,CG101,CG147,CG258,CG307 621-633/6 CG15,CG37,CG101,CG147,CG258,CG307 662-681/6 C…	100	76656.4	776.6	9801.8	3251	15297.1	-	3	5	7	30	3.6944e-05
119	MCJ7041347.1	6	CG15,CG37,CG101,CG147,CG258,CG307	KPHS_43600	fimG	Fimbrial protein	167	-	Extracellular	57	34.13	6 CG15,CG37,CG101,CG147,CG258,CG307 51-61/6 CG15,CG37,CG101,CG147,CG258,CG307 74-78/6 CG15,CG37,CG101,CG147,CG258,CG307 88-94/6 CG15,CG37,CG101,CG147,CG258,CG307 108-117/6 CG15,CG37,CG101,CG147,CG258,CG307 119-130/6 CG15,CG37,CG101,CG147,CG258,CG307 139-150/	96.88	74	50.6	142	99.7	275.6	-	1	2	4	16	0.000752509
120	HCA7088143.1	6	CG15,CG37,CG101,CG147,CG258,CG307	pagP	pagP	Transfers a palmitate residue from the sn-1 position of a phospholipid to the N-linked hydroxymyristate on the proximal unit of lipid A or its precursors	192	PagP (42-189,148,8.9e-71,222.2)	OuterMembrane	28	14.58	6 CG15,CG37,CG101,CG147,CG258,CG307 65-80/6 CG15,CG37,CG101,CG147,CG258,CG307 109-113/6 CG15,CG37,CG101,CG147,CG258,CG307 146-152/	99.02	11907.1	2444.2	3092.5	2027	6507.7	-	1	5	7	10	0.000582921
121	HBY8038502.1	2	CG147,CG258	KPHS_37010	ompC	Belongs to the Gram-negative porin family	386	Porin_1 (27-367,341,5.8e-160,518.3)	OuterMembrane	140	36.27	2 CG147,CG258 44-56/2 CG147,CG258 83-97/2 CG147,CG258 127-147/2 CG147,CG258 178-197/2 CG147,CG258 225-241/2 CG147,CG258 267-277/2 CG147,CG258 305-317/2 CG147,CG258 342-356/1 CG147 371-385/	95.31	0	0	0	0	0	-	1	3	5	54	0.00117044
122	WP_004179227.1	1	CG307	-	-	Outer membrane efflux protein	478	OEP (73-252,180,1.6e-32,99.0) / OEP (282-451,170,3.4e-19,55.5)	OuterMembrane	39	8.16	1 CG307 120-131/1 CG307 204-214/1 CG307 319-334/	26.76	706.3	4280.1	96.8	394.7	121.2	-	1	2	4	0	0
123	WP_004182815.1	1	CG307	-	-	transcriptional	267	Trans_reg_C (29-94,66,4.4e-12,32.3)	Extracellular	65	24.34	1 CG307 22-30/1 CG307 114-143/1 CG307 172-176/1 CG307 196-201/1 CG307 231-238/1 CG307 249-255/	15.04	0	0	0	0	0	-	1	1	2	0	0
124	WP_023316483.1	1	CG307	-	-	Putative beta-barrel porin 2	428	BBP2_2 (233-397,165,5e-13,34.6)	OuterMembrane	137	32.01	1 CG307 49-60/1 CG307 94-101/1 CG307 128-156/1 CG307 187-209/1 CG307 237-247/1 CG307 277-286/1 CG307 316-321/1 CG307 352-363/1 CG307 391-416/	5.66	0	0	0	0	0	-	1	1	1	0	0
125	WP_032434733.1	5	CG15,CG37,CG101,CG147,CG307	-	-	Fimbrial protein	364	-	Extracellular	72	19.78	5 CG15,CG37,CG101,CG147,CG307 71-81/5 CG15,CG37,CG101,CG147,CG307 118-134/5 CG15,CG37,CG101,CG147,CG307 141-153/5 CG15,CG37,CG101,CG147,CG307 191-201/5 CG15,CG37,CG101,CG147,CG307 299-308/5 CG15,CG37,CG101,CG147,CG307 324-333/	96.29	0	0	0	0	0	-	1	1	1	0	0
126	WP_032435556.1	4	CG37,CG101,CG147,CG307	KPHS_13030	-	cell adhesion	341	Fimbrial (197-341,145,1e-20,60.7)	Extracellular	34	9.97	4 CG37,CG101,CG147,CG307 121-147/4 CG37,CG101,CG147,CG307 303-309/	73.44	0	0	0	0	0	-	1	2	3	26	4.23201e-07
127	WP_126066320.1	6	CG15,CG37,CG101,CG147,CG258,CG307	damX	damX	Cell division protein DamX	461	SPOR (377-450,74,7e-16,44.7)	OuterMembrane	320	69.41	6 CG15,CG37,CG101,CG147,CG258,CG307 44-64/6 CG15,CG37,CG101,CG147,CG258,CG307 75-92/6 CG15,CG37,CG101,CG147,CG258,CG307 123-148/6 CG15,CG37,CG101,CG147,CG258,CG307 194-364/6 CG15,CG37,CG101,CG147,CG258,CG307 390-397/6 CG15,CG37,CG101,CG147,CG258,CG307 412-419/6 CG15,CG37,CG101,CG147,CG258,CG307 442-446/5 CG15,CG37,CG101,CG147,CG258 152-179/2 CG37,CG258 4-38/	98.63	0	0	0	0	0	-	1	3	5	30	0.000355678
128	WP_228721294.1	6	CG15,CG37,CG101,CG147,CG258,CG307	KPHS_28630	-	Maltoporin (phage lambda and maltose receptor)	556	Sugarporin_N (26-56,31,7.4e-13,35.6) / LamB (109-534,426,5.3e-105,339.4)	OuterMembrane	157	28.24	6 CG15,CG37,CG101,CG147,CG258,CG307 125-141/6 CG15,CG37,CG101,CG147,CG258,CG307 182-199/6 CG15,CG37,CG101,CG147,CG258,CG307 226-243/6 CG15,CG37,CG101,CG147,CG258,CG307 271-282/6 CG15,CG37,CG101,CG147,CG258,CG307 311-330/6 CG15,CG37,CG101,CG147,CG258,CG307 369-380/6 CG15,CG37,CG101,CG147,CG258,CG307 412-419/6 CG15,CG37,CG101,CG147,CG258,CG307 450-470/6 CG15,CG37,CG101,CG147,CG258,CG307 510-522/6 C…	69.53	0	0	0	0	0	-	2	4	6	4	0
129	HBU3631830.1	2	CG147,CG307	-	yfcU	Fimbrial	863	PapC_N (37-182,146,6.6e-42,130.7) / Usher (199-750,552,8.6e-186,606.6) / PapC_C (761-817,57,2.1e-17,50.6)	OuterMembrane	93	10.78	2 CG147,CG307 187-195/2 CG147,CG307 222-235/2 CG147,CG307 439-446/2 CG147,CG307 489-497/2 CG147,CG307 524-532/2 CG147,CG307 561-567/2 CG147,CG307 824-828/1 CG147 830-861/	14.65	0	0	0	0	0	-	1	3	5	0	0
130	HBW2943449.1	6	CG15,CG37,CG101,CG147,CG258,CG307	KPHS_50380	bcsZ	Belongs to the glycosyl hydrolase 8 (cellulase D) family	370	Glyco_hydro_8 (2-348,347,2.4e-118,380.9)	Extracellular	35	9.46	6 CG15,CG37,CG101,CG147,CG258,CG307 102-110/6 CG15,CG37,CG101,CG147,CG258,CG307 226-240/6 CG15,CG37,CG101,CG147,CG258,CG307 276-280/6 CG15,CG37,CG101,CG147,CG258,CG307 326-331/	98.44	878.6	4454.3	1268.5	905	837.4	-	2	6	9	16	1.73185e-06
131	EIX9235139.1	3	CG37,CG147,CG307	KPHS_43560	fimI	Fimbrial protein	194	Fimbrial (33-178,146,8.2e-27,80.5)	Extracellular	54	27.84	3 CG37,CG147,CG307 21-27/3 CG37,CG147,CG307 64-71/3 CG37,CG147,CG307 136-144/2 CG37,CG147 180-194/1 CG37,CG147 180-194/	97.07	794.5	334.5	1256.3	755.1	2383.9	-	1	3	5	28	5.09709e-05
132	CAH6201405.1	1	CG307	KPHS_05840	cusC	RND efflux system, outer membrane lipoprotein	592	OEP (102-284,183,2.9e-24,73.0) / OEP (314-490,177,1.2e-29,90.6) / CusF_Ec (525-583,59,8.2e-27,80.3)	OuterMembrane	7	1.18	1 CG307 239-245/	99.61	4.2	1.5	20	40.2	470.6	-	3	12	58	42	0.00232678
133	CAH5539221.1	2	CG37,CG307	KPHS_43470	-	Fimbrial protein	203	Fimbrial (33-203,171,1.7e-11,30.8)	Extracellular	67	33	2 CG37,CG307 24-30/2 CG37,CG307 67-77/2 CG37,CG307 89-99/2 CG37,CG307 111-121/1 CG37 142-152/1 CG37 165-170/1 CG37 181-190/	95.9	0	0	0	0	0	-	1	1	1	4	0
