# Supplementary material for: Deep Intraclonal Analysis for the Development of Vaccines against Drug-Resistant Klebsiella pneumoniae Lineages
Source: Int J Mol Sci. 2024 Sep 11;25(18):9837. doi: 10.3390/ijms25189837 (PMC11431857; doi:10.3390/ijms25189837)
Supplement: Supplementary file 1 [file ijms-25-09837-s001.zip › Table_S2_List_of_MDR-CG_conserved_Bcell_epitopes.xlsx]

## Sheet: epit_list_FINAL
Supplementary Table S2. List of B-cell epitopic zones conserved in K. pneumoniae MDR-CGs
Antigen	Number of covered MDR-CGs	Covered MDR-CGs	Epitope index in antigen	Begin	End	Length	Sequence
WP_002886722.1	6	CG15,CG37,CG101,CG147,CG258,CG307	1	48	61	14	QSDEVTPDRRFRAR
WP_002886722.1	6	CG15,CG37,CG101,CG147,CG258,CG307	2	82	94	13	FDLRPPPKRGRQV
WP_002886722.1	6	CG15,CG37,CG101,CG147,CG258,CG307	3	337	345	9	RTDLNDTQA
WP_002886722.1	6	CG15,CG37,CG101,CG147,CG258,CG307	4	373	384	12	DHFTQANVTNTT
WP_002886722.1	6	CG15,CG37,CG101,CG147,CG258,CG307	5	458	464	7	DNFDKVP
WP_002886722.1	6	CG15,CG37,CG101,CG147,CG258,CG307	6	489	496	8	DDDGKLIG
WP_002887259.1	6	CG15,CG37,CG101,CG147,CG258,CG307	1	52	56	5	NRFER
WP_002887259.1	6	CG15,CG37,CG101,CG147,CG258,CG307	2	79	95	17	GYDPVKKRWNESDGKAY
WP_002889443.1	6	CG15,CG37,CG101,CG147,CG258,CG307	1	22	52	31	RSPVEPAQSTATPPVKSEPSKPRATRPAPVR
WP_002889443.1	6	CG15,CG37,CG101,CG147,CG258,CG307	2	56	65	10	DASELVGKPF
WP_002889443.1	6	CG15,CG37,CG101,CG147,CG258,CG307	3	77	86	10	QASNQDSPPN
WP_002889443.1	6	CG15,CG37,CG101,CG147,CG258,CG307	4	112	122	11	EVTSGTPGCYR
WP_002890412.1	6	CG15,CG37,CG101,CG147,CG258,CG307	1	24	32	9	AENDKPQYL
WP_002890412.1	6	CG15,CG37,CG101,CG147,CG258,CG307	2	49	57	9	RFGPQIRND
WP_002890412.1	6	CG15,CG37,CG101,CG147,CG258,CG307	3	83	97	15	FGGNSTAKGIWNKGS
WP_002890412.1	6	CG15,CG37,CG101,CG147,CG258,CG307	4	134	143	10	DMGRNDSQEQ
WP_002890412.1	6	CG15,CG37,CG101,CG147,CG258,CG307	5	173	184	12	QNYGASNENEWD
WP_002890412.1	6	CG15,CG37,CG101,CG147,CG258,CG307	6	215	236	22	GSDLGDDNFYDLNGKHARTSNS
WP_002890412.1	6	CG15,CG37,CG101,CG147,CG258,CG307	7	261	283	23	NGGQWADDAKLNFGDGPFSVRST
WP_002895845.1	6	CG15,CG37,CG101,CG147,CG258,CG307	1	38	46	9	DMQGKANKA
WP_002895845.1	6	CG15,CG37,CG101,CG147,CG258,CG307	2	72	85	14	EKDNNSNGTYNKGQ
WP_002895845.1	6	CG15,CG37,CG101,CG147,CG258,CG307	3	113	129	17	KFQNNNYPHKSDMSDYG
WP_002895845.1	6	CG15,CG37,CG101,CG147,CG258,CG307	4	154	158	5	RIRNV
WP_002902160.1	6	CG15,CG37,CG101,CG147,CG258,CG307	1	12	30	19	DDGGADIKGSVDVQDREGS
WP_002902160.1	5	CG15,CG37,CG147,CG258,CG307	2	121	132	12	DIKNPAYEKHNH
WP_002902160.1	4	CG15,CG37,CG147,CG258	3	92	101	10	RINDAGQEVE
WP_002904614.1	3	CG15,CG258,CG307	1	13	18	6	ENDSPI
WP_002904614.1	3	CG15,CG258,CG307	2	24	30	7	MPTRTGS
WP_002904614.1	3	CG15,CG258,CG307	3	94	100	7	NEAGLEV
WP_002908860.1	6	CG15,CG37,CG101,CG147,CG258,CG307	1	71	76	6	DNQAHS
WP_002914160.1	6	CG15,CG37,CG101,CG147,CG258,CG307	1	37	46	10	NYLAPNDVAK
WP_002914160.1	6	CG15,CG37,CG101,CG147,CG258,CG307	2	79	90	12	RQEPGHQKVTQQ
WP_002916190.1	6	CG15,CG37,CG101,CG147,CG258,CG307	1	26	30	5	TTTVN
WP_002916190.1	6	CG15,CG37,CG101,CG147,CG258,CG307	2	64	73	10	AKLATAGSTS
WP_002916190.1	6	CG15,CG37,CG101,CG147,CG258,CG307	3	85	91	7	CDTTVAT
WP_002916190.1	6	CG15,CG37,CG101,CG147,CG258,CG307	4	132	154	23	GTPLALDGATFSAATTLNDGPNI
WP_002916190.1	4	CG37,CG147,CG258,CG307	5	102	109	8	IDSSNTTV
WP_002922458.1	6	CG15,CG37,CG101,CG147,CG258,CG307	1	64	71	8	QQRASLLA
WP_002922458.1	6	CG15,CG37,CG101,CG147,CG258,CG307	2	257	285	29	DREARDAQAVRDRQQEASRKGTTYKPTES
WP_004144576.1	6	CG15,CG37,CG101,CG147,CG258,CG307	1	44	57	14	YFSDYDSKDGDQTY
WP_004144576.1	6	CG15,CG37,CG101,CG147,CG258,CG307	2	83	96	14	SGNKTESDSSQKTR
WP_004144576.1	6	CG15,CG37,CG101,CG147,CG258,CG307	3	120	148	29	YDVEAWTDMFPEFGGDSSAQTDNFMTKRA
WP_004144576.1	6	CG15,CG37,CG101,CG147,CG258,CG307	4	176	185	10	NEGREAKKQN
WP_004144576.1	6	CG15,CG37,CG101,CG147,CG258,CG307	5	212	228	17	DRTNDQNLLARGQGSKA
WP_004144576.1	6	CG15,CG37,CG101,CG147,CG258,CG307	6	254	263	10	MTPISGGFAN
WP_004144576.1	6	CG15,CG37,CG101,CG147,CG258,CG307	7	290	303	14	KGKDIEGVGSEDLV
WP_004144576.1	6	CG15,CG37,CG101,CG147,CG258,CG307	8	328	340	13	QLKSDNKLGINDD
WP_004145664.1	6	CG15,CG37,CG101,CG147,CG258,CG307	1	26	34	9	EEVPDNPPN
WP_004145664.1	6	CG15,CG37,CG101,CG147,CG258,CG307	2	46	50	5	DGNWK
WP_004145664.1	6	CG15,CG37,CG101,CG147,CG258,CG307	3	153	158	6	RGYPNS
WP_004145671.1	6	CG15,CG37,CG101,CG147,CG258,CG307	1	61	67	7	DYRLRPD
WP_004145671.1	6	CG15,CG37,CG101,CG147,CG258,CG307	2	97	105	9	GEDSYNEAL
WP_004145671.1	6	CG15,CG37,CG101,CG147,CG258,CG307	3	139	147	9	IASNDTAAG
WP_004145671.1	5	CG15,CG37,CG147,CG258,CG307	4	24	30	7	QGKFTPE
WP_004145860.1	6	CG15,CG37,CG101,CG147,CG258,CG307	1	49	55	7	VRPGDTV
WP_004145860.1	6	CG15,CG37,CG101,CG147,CG258,CG307	2	433	440	8	YGTESGVS
WP_004145860.1	6	CG15,CG37,CG101,CG147,CG258,CG307	3	465	469	5	DYQTY
WP_004145860.1	6	CG15,CG37,CG101,CG147,CG258,CG307	4	494	507	14	DFDANDADLSDYTN
WP_004145860.1	6	CG15,CG37,CG101,CG147,CG258,CG307	5	537	567	31	LSNMQPQVAMWRYLNSMGQYPDNTNDRNSFS
WP_004145860.1	6	CG15,CG37,CG101,CG147,CG258,CG307	6	677	702	26	PASSRHDDDDSYDNECKSTESAPCKS
WP_004145860.1	6	CG15,CG37,CG101,CG147,CG258,CG307	7	748	763	16	HWDSSAYAGYPDYSDP
WP_004149542.1	6	CG15,CG37,CG101,CG147,CG258,CG307	1	30	40	11	TNNPPAPVSSA
WP_004149542.1	6	CG15,CG37,CG101,CG147,CG258,CG307	2	44	112	69	ASSSTNSGMLITPPPSGVKSAPQAQPIQPMQTQTIQPQPAPVAQEPVQTVNGRIVYNRKYGDIPKGSYT
WP_004149542.1	6	CG15,CG37,CG101,CG147,CG258,CG307	3	144	152	9	NIPAPYALN
WP_004149542.1	6	CG15,CG37,CG101,CG147,CG258,CG307	4	164	258	95	GQPITGENAVSQASARASGGATTSTTSAQKSTAVVASQPTITYSESSGEQSATKMLPNNKPATTTTTVVAPVTAPTTVSTTQPTASSTSTSSPIS
WP_004149542.1	6	CG15,CG37,CG101,CG147,CG258,CG307	5	271	276	6	NFSGAE
WP_004149542.1	6	CG15,CG37,CG101,CG147,CG258,CG307	6	334	339	6	VREQQE
WP_004149542.1	6	CG15,CG37,CG101,CG147,CG258,CG307	7	364	375	12	RYKGKSVNPLQY
WP_004149542.1	5	CG15,CG101,CG147,CG258,CG307	8	303	312	10	AGNALRGYGN
WP_004149659.1	5	CG15,CG37,CG101,CG147,CG307	1	71	78	8	RCTSGTNR
WP_004149659.1	5	CG15,CG37,CG101,CG147,CG307	2	112	134	23	ATVNIVYPDVFSSRVYNTTNYSL
WP_004149659.1	5	CG15,CG37,CG101,CG147,CG307	3	232	236	5	SETGY
WP_004149659.1	5	CG15,CG37,CG101,CG147,CG307	4	290	300	11	VGRLNNQETRY
WP_004157874.1	6	CG15,CG37,CG101,CG147,CG258,CG307	1	58	66	9	NISPPYTIE
WP_004157874.1	6	CG15,CG37,CG101,CG147,CG258,CG307	2	77	112	36	SSTKTTKKKSSSTRTAAVTPSSAVPQSSWPPVGQRC
WP_004157874.1	6	CG15,CG37,CG101,CG147,CG258,CG307	3	157	163	7	GNQLRGY
WP_004157874.1	6	CG15,CG37,CG101,CG147,CG258,CG307	4	217	224	8	RYRATAID
WP_004178325.1	2	CG15,CG101	1	46	55	10	PTGTLNNGIV
WP_004178325.1	2	CG15,CG101	2	62	76	15	TTEANAEAAGKLFKT
WP_004178325.1	2	CG15,CG101	3	85	96	12	DCAQGSTNPVTG
WP_004178325.1	2	CG15,CG101	4	104	112	9	TSSSDATIL
WP_004178325.1	2	CG15,CG101	5	129	155	27	RVSDAHRVAFDGSDTMSESYSATNGTQ
WP_004178325.1	2	CG15,CG101	6	163	176	14	VRTNAATPVTEGPV
WP_004179441.1	5	CG15,CG37,CG147,CG258,CG307	1	51	56	6	AKTHPL
WP_004179441.1	5	CG15,CG37,CG147,CG258,CG307	2	95	99	5	RDPSQ
WP_004180970.1	2	CG15,CG307	1	45	50	6	NNDGLI
WP_004180970.1	2	CG15,CG307	2	60	71	12	SKLKYDTNGTGP
WP_004180970.1	2	CG15,CG307	3	82	88	7	CDEGTYY
WP_004180970.1	2	CG15,CG307	4	96	102	7	ATEAPIT
WP_004180970.1	2	CG15,CG307	5	109	114	6	AGNPTA
WP_004180970.1	2	CG15,CG307	6	124	151	28	RNNTPVTLDKPFDPKVDPRITVNADGTG
WP_004180970.1	2	CG15,CG307	7	160	169	10	YTWDKDNAEA
WP_004180972.1	2	CG15,CG307	1	168	176	9	NGDGGSHQY
WP_004180972.1	2	CG15,CG307	2	201	206	6	FSGQAD
WP_004180972.1	2	CG15,CG307	3	463	494	32	WHNGLYENDYWPSDEDESWQASAPQHYYTSWF
WP_004180975.1	5	CG15,CG37,CG101,CG147,CG307	1	128	135	8	ALHEGETF
WP_004180975.1	5	CG15,CG37,CG101,CG147,CG307	2	198	205	8	NADEGESS
WP_004180975.1	4	CG37,CG101,CG147,CG307	3	494	499	6	QGQVDN
WP_004181211.1	5	CG15,CG37,CG101,CG147,CG307	1	116	120	5	SEQEG
WP_004181211.1	5	CG15,CG37,CG101,CG147,CG307	2	223	227	5	QQQGK
WP_004181211.1	5	CG15,CG37,CG101,CG147,CG307	3	482	494	13	QEKNSRSNYTLWR
WP_004181211.1	5	CG15,CG37,CG101,CG147,CG307	4	523	529	7	YWNRSGT
WP_004181211.1	5	CG15,CG37,CG101,CG147,CG307	5	556	565	10	PDSSGHRRDD
WP_004181211.1	4	CG15,CG101,CG147,CG307	6	187	195	9	TSSVGGSDN
WP_004181289.1	1	CG15	1	189	198	10	NSGQNQTSHN
WP_004181289.1	1	CG15	2	225	237	13	VENNGGNNALTTT
WP_004181289.1	1	CG15	3	495	507	13	QLQEGVSPWSLQR
WP_004181289.1	1	CG15	4	569	576	8	DANGNWPE
WP_004192602.1	6	CG15,CG37,CG101,CG147,CG258,CG307	1	67	77	11	ADLKAYTFGAA
WP_004192602.1	6	CG15,CG37,CG101,CG147,CG258,CG307	2	87	98	12	CPTAEEGGNSIA
WP_004192602.1	6	CG15,CG37,CG101,CG147,CG258,CG307	3	106	113	8	SDTANSDY
WP_004192602.1	6	CG15,CG37,CG101,CG147,CG258,CG307	4	117	122	6	QATDEP
WP_004192602.1	6	CG15,CG37,CG101,CG147,CG258,CG307	5	133	152	20	EAGNVMKNNEEGSDVDISSG
WP_004192602.1	6	CG15,CG37,CG101,CG147,CG258,CG307	6	163	174	12	VKSGDADPTKGT
WP_004194880.1	6	CG15,CG37,CG101,CG147,CG258,CG307	1	214	224	11	KDTSKSALPGS
WP_004194880.1	6	CG15,CG37,CG101,CG147,CG258,CG307	2	292	303	12	QSDKQSARPVAA
WP_004194880.1	6	CG15,CG37,CG101,CG147,CG258,CG307	3	394	399	6	NKDGTI
WP_004194880.1	6	CG15,CG37,CG101,CG147,CG258,CG307	4	463	483	21	TGSQTTSGDNIFNTVERKTVG
WP_004194880.1	6	CG15,CG37,CG101,CG147,CG258,CG307	5	513	524	12	ASSTSSDLGATF
WP_004194880.1	6	CG15,CG37,CG101,CG147,CG258,CG307	6	650	654	5	DAFNL
WP_016946804.1	5	CG15,CG37,CG101,CG147,CG307	1	418	423	6	KQDGSA
WP_016946804.1	5	CG15,CG37,CG101,CG147,CG307	2	551	561	11	KSCGILGLAKC
WP_019705338.1	6	CG15,CG37,CG101,CG147,CG258,CG307	1	32	42	11	KQDPQAGDPLS
WP_019705338.1	6	CG15,CG37,CG101,CG147,CG258,CG307	2	60	76	17	TGDGDKGSYKRNGFDGG
WP_019705338.1	6	CG15,CG37,CG101,CG147,CG258,CG307	3	103	123	21	IPALFDWDNHYAEGANNTTRR
WP_019705338.1	6	CG15,CG37,CG101,CG147,CG258,CG307	4	154	179	26	TDIWDYDMIGQAPGNGINGDYDGSYR
WP_019705338.1	6	CG15,CG37,CG101,CG147,CG258,CG307	5	204	216	13	SEYLPGNGLRYKR
WP_019705338.1	6	CG15,CG37,CG101,CG147,CG258,CG307	6	244	256	13	EMRDPSSADSKTY
WP_019705338.1	6	CG15,CG37,CG101,CG147,CG258,CG307	7	287	297	11	TKKTDVHNYFA
WP_019705338.1	6	CG15,CG37,CG101,CG147,CG258,CG307	8	331	340	10	EYVNGRNYQR
WP_020324058.1	6	CG15,CG37,CG101,CG147,CG258,CG307	1	71	82	12	IRSYDWAENARK
WP_020324058.1	6	CG15,CG37,CG101,CG147,CG258,CG307	2	164	171	8	GRSDPTSR
WP_020324058.1	6	CG15,CG37,CG101,CG147,CG258,CG307	3	200	204	5	TDDNP
WP_020324158.1	6	CG15,CG37,CG101,CG147,CG258,CG307	1	108	116	9	TVASGLSSA
WP_020324840.1	5	CG15,CG101,CG147,CG258,CG307	1	108	149	42	NISGEYEGDTDDFSPDSQVHYIGDVNYYLGKPTGLFDYYAST
WP_020324840.1	5	CG15,CG101,CG147,CG258,CG307	2	185	191	7	DNGGTIS
WP_020324840.1	5	CG15,CG101,CG147,CG258,CG307	3	307	334	28	RATVTNSGADASYSYFTNPDSPGGAAAM
WP_020324924.1	6	CG15,CG37,CG101,CG147,CG258,CG307	1	121	143	23	ITDKSFSWPYSYSLPVDKNGPWY
WP_020324924.1	6	CG15,CG37,CG101,CG147,CG258,CG307	2	224	231	8	HRTRRGLE
WP_020324924.1	6	CG15,CG37,CG101,CG147,CG258,CG307	3	431	439	9	RAHYQRGLL
WP_020325179.1	6	CG15,CG37,CG101,CG147,CG258,CG307	1	49	56	8	SEAEWQKN
WP_020325179.1	6	CG15,CG37,CG101,CG147,CG258,CG307	2	95	112	18	SDGSNDNETTLNDDAQFG
WP_020325179.1	6	CG15,CG37,CG101,CG147,CG258,CG307	3	137	144	8	RYYQRHDL
WP_020325179.1	6	CG15,CG37,CG101,CG147,CG258,CG307	4	180	192	13	ANDVDYRVDGDSN
WP_020325179.1	6	CG15,CG37,CG101,CG147,CG258,CG307	5	225	237	13	TKKQDSYGGLYDA
WP_020325179.1	6	CG15,CG37,CG101,CG147,CG258,CG307	6	273	285	13	SQGGGWYDMWNYV
WP_020325179.1	6	CG15,CG37,CG101,CG147,CG258,CG307	7	318	325	8	DISDYTDK
WP_020325179.1	6	CG15,CG37,CG101,CG147,CG258,CG307	8	354	367	14	QKDSYNNGTSYKQA
WP_020325179.1	6	CG15,CG37,CG101,CG147,CG258,CG307	9	399	410	12	SEDGKPFEDQTA
WP_004181296.1	1	CG15	1	68	78	11	VIAAGGDGIDP
WP_004181296.1	1	CG15	2	89	94	6	SGWGLT
WP_004181296.1	1	CG15	3	103	111	9	TFTSGIPLF
WP_004181296.1	1	CG15	4	114	120	7	DNAAGDY
WP_004181296.1	1	CG15	5	130	139	10	QQGQMAAIAN
WP_004181296.1	1	CG15	6	143	157	15	LIVGTADQQLNTLNG
WP_004181296.1	1	CG15	7	168	181	14	CGNCTAGPSLKGGN
WP_004181452.1	6	CG15,CG37,CG101,CG147,CG258,CG307	1	214	218	5	PPGSG
WP_004181452.1	6	CG15,CG37,CG101,CG147,CG258,CG307	2	335	343	9	LKQENGEAL
WP_004181452.1	5	CG15,CG37,CG147,CG258,CG307	3	290	300	11	SSGESGATSVE
WP_022631320.1	5	CG15,CG37,CG101,CG147,CG307	1	106	115	10	TPQGFGQTQP
WP_022631320.1	5	CG15,CG37,CG101,CG147,CG307	2	281	290	10	NTAANDPNEP
WP_022631320.1	4	CG15,CG101,CG147,CG307	3	143	151	9	ERISNGSRF
WP_022631320.1	4	CG15,CG37,CG147,CG307	4	356	367	12	TRTNMSRTNYSY
WP_022631320.1	4	CG15,CG37,CG147,CG307	5	419	432	14	PENQSINKAFPHAD
WP_048276907.1	2	CG15,CG101	1	500	522	23	YDVQTQDGVIQVKPKFTDYYNLT
WP_048276907.1	2	CG15,CG101	2	658	664	7	GGETDTS
WP_048276907.1	1	CG101	3	199	205	7	DTGGGSN
WP_048257910.1	6	CG15,CG37,CG101,CG147,CG258,CG307	1	149	157	9	WNRLDEDQQ
WP_048257910.1	6	CG15,CG37,CG101,CG147,CG258,CG307	2	219	226	8	NAAQRSAG
WP_048257910.1	6	CG15,CG37,CG101,CG147,CG258,CG307	3	287	294	8	SSWQELGA
WP_048257910.1	5	CG37,CG101,CG147,CG258,CG307	4	322	344	23	PKGLGDLDNRSSLQFIDPKGHTL
WP_240184712.1	1	CG15	1	55	59	5	DIAKR
WP_240184712.1	1	CG15	2	99	105	7	DNSSKNR
WP_240184712.1	1	CG15	3	152	163	12	AVAGSIPVPGTT
WP_240184712.1	1	CG15	4	196	205	10	SDYKATMPSS
WP_240184712.1	1	CG15	5	246	251	6	SPGSKT
WP_240184712.1	1	CG15	6	266	270	5	KSTGN
WP_240184712.1	1	CG15	7	318	332	15	DYEAKSFIVDANKLN
WP_117060374.1	6	CG15,CG37,CG101,CG147,CG258,CG307	1	25	31	7	NPYTGER
WP_117060374.1	6	CG15,CG37,CG101,CG147,CG258,CG307	2	55	61	7	SSKHDRG
WP_117060374.1	6	CG15,CG37,CG101,CG147,CG258,CG307	3	156	164	9	TGSKDLNMR
WP_117060374.1	6	CG15,CG37,CG101,CG147,CG258,CG307	4	198	206	9	IASNSTAEG
WP_117060374.1	5	CG37,CG101,CG147,CG258,CG307	5	222	234	13	KRNLMSPGSRSAG
WP_001283944.1	4	CG15,CG37,CG147,CG307	1	32	38	7	FETNYDR
WP_001283944.1	4	CG15,CG37,CG147,CG307	2	76	86	11	EVHDRGAGAFM
WP_001283944.1	4	CG15,CG37,CG147,CG307	3	99	114	16	QLRHDGGAADKDEVRM
WP_001283944.1	4	CG15,CG37,CG147,CG307	4	122	134	13	GFMVNSVSNENAG
WP_001283944.1	4	CG15,CG37,CG147,CG307	5	154	168	15	NDNNTLDKSNKIVPA
WP_001283944.1	4	CG15,CG37,CG147,CG307	6	170	184	15	PQQNRVPLVEKAVDG
SZA53537.1	6	CG15,CG37,CG101,CG147,CG258,CG307	1	20	39	20	DDGGALIKGGCDVADREFSI
SZA53537.1	6	CG15,CG37,CG101,CG147,CG258,CG307	2	101	109	9	ISDAGQEVE
SZA53537.1	6	CG15,CG37,CG101,CG147,CG258,CG307	3	128	137	10	ASPEDKNNNH
SZA57630.1	6	CG15,CG37,CG101,CG147,CG258,CG307	1	269	275	7	TPSREEK
SZA57630.1	6	CG15,CG37,CG101,CG147,CG258,CG307	2	407	419	13	YIRRFYGSPTSQP
SZA57630.1	6	CG15,CG37,CG101,CG147,CG258,CG307	3	591	597	7	FEEGKGS
SZA57630.1	6	CG15,CG37,CG101,CG147,CG258,CG307	4	731	738	8	RTDTAYYS
SZA57630.1	6	CG15,CG37,CG101,CG147,CG258,CG307	5	776	781	6	QKNHAA
SZA57630.1	6	CG15,CG37,CG101,CG147,CG258,CG307	6	810	817	8	RPYDGKRE
WP_184693383.1	1	CG15	1	240	248	9	NTQTGLQHS
WP_184693383.1	1	CG15	2	284	313	30	LWLGKNMSAVTSGGKAYTTDGLNSDRIPGT
WP_184693383.1	1	CG15	3	341	359	19	ESLTFYPFPTLTKGQVSSF
WP_184693383.1	1	CG15	4	405	421	17	LPQSMASGGLHNESIYT
WP_184693383.1	1	CG15	5	470	482	13	QQQDIANGKARSA
WP_184693383.1	1	CG15	6	487	493	7	GGKTDYD
WP_184693383.1	1	CG15	7	534	544	11	GAAVNGHLPLI
WP_184693383.1	1	CG15	8	546	554	9	SVNVDDSPL
WP_184693383.1	1	CG15	9	678	685	8	SDAAGNKL
WP_184693383.1	1	CG15	10	723	734	12	RAPLLYSPTYGS
WP_129356879.1	6	CG15,CG37,CG101,CG147,CG258,CG307	1	5	25	21	RFELTSTLAKIWHAPDHFRLL
WP_129356879.1	6	CG15,CG37,CG101,CG147,CG258,CG307	2	52	59	8	DDSQSPAS
WP_129356879.1	6	CG15,CG37,CG101,CG147,CG258,CG307	3	65	153	89	NLNLQSQSQPQAGGNQAVPLPPITNTPTVSDADQMAPVVAPEPIQDEQPDQAQTQQPAATQPYQSSSQQSAPGIEQQWRTYRIESGKTL
WP_129356879.1	6	CG15,CG37,CG101,CG147,CG258,CG307	4	177	186	10	GKPLSTLQSG
WP_129356879.1	6	CG15,CG37,CG101,CG147,CG258,CG307	5	204	224	21	IDTGNGQQVLFTRQSNGSFVR
WP_004145846.1	6	CG15,CG37,CG101,CG147,CG258,CG307	1	30	44	15	HRAETDTVQPAAMEE
WP_004145846.1	6	CG15,CG37,CG101,CG147,CG258,CG307	2	81	93	13	HYQGARREPSSFA
WP_004145846.1	6	CG15,CG37,CG101,CG147,CG258,CG307	3	110	115	6	SKGEKS
WP_004145846.1	6	CG15,CG37,CG101,CG147,CG258,CG307	4	128	141	14	DRNGSPIQSPLNYT
WP_004145846.1	6	CG15,CG37,CG101,CG147,CG258,CG307	5	161	167	7	FYMADAA
WP_004145846.1	6	CG15,CG37,CG101,CG147,CG258,CG307	6	184	200	17	AQLERDYAAARGTDTRP
WP_004145846.1	6	CG15,CG37,CG101,CG147,CG258,CG307	7	210	223	14	TLEANPDTGEMMKT
WP_004145846.1	6	CG15,CG37,CG101,CG147,CG258,CG307	8	230	238	9	GKFIPGKDC
WP_152875611.1	6	CG15,CG37,CG101,CG147,CG258,CG307	1	47	53	7	YKQYDAD
WP_152875611.1	6	CG15,CG37,CG101,CG147,CG258,CG307	2	97	115	19	FKPGDSDSEQMRRLDKRKS
WP_152875611.1	6	CG15,CG37,CG101,CG147,CG258,CG307	3	186	200	15	RHESRRSGMRSYDPD
WP_167577374.1	6	CG15,CG37,CG101,CG147,CG258,CG307	1	74	85	12	SALKSHEAKTAE
WP_167577374.1	6	CG15,CG37,CG101,CG147,CG258,CG307	2	96	100	5	PLAQN
WP_167577374.1	6	CG15,CG37,CG101,CG147,CG258,CG307	3	108	118	11	TPDTNANGTSA
WP_167577374.1	6	CG15,CG37,CG101,CG147,CG258,CG307	4	125	129	5	DAADT
WP_167577374.1	6	CG15,CG37,CG101,CG147,CG258,CG307	5	141	158	18	PDGSTEGNQLTFDKQSKT
WP_167577374.1	6	CG15,CG37,CG101,CG147,CG258,CG307	6	160	169	10	VSQADENGDI
WP_167577374.1	6	CG15,CG37,CG101,CG147,CG258,CG307	7	178	188	11	KSDSSQDVTAG
WP_167577374.1	3	CG37,CG147,CG307	8	4	17	14	LLTCDYLIRFEYER
MBE3059606.1	6	CG15,CG37,CG101,CG147,CG258,CG307	1	234	241	8	DAGRDRIE
MBE3059606.1	6	CG15,CG37,CG101,CG147,CG258,CG307	2	286	291	6	YSAPSP
MBE3059606.1	6	CG15,CG37,CG101,CG147,CG258,CG307	3	346	351	6	KQEYLL
MBE3059606.1	6	CG15,CG37,CG101,CG147,CG258,CG307	4	355	371	17	MGGANNITAPDINDVNT
MBE3059606.1	6	CG15,CG37,CG101,CG147,CG258,CG307	5	378	384	7	VNTKDVS
MBE3059606.1	6	CG15,CG37,CG101,CG147,CG258,CG307	6	419	426	8	TNYGVNAK
MBE3059606.1	6	CG15,CG37,CG101,CG147,CG258,CG307	7	441	455	15	SIGGLDRNGANANGQ
MBE3059606.1	6	CG15,CG37,CG101,CG147,CG258,CG307	8	487	525	39	KYDSATACGGSGRGAIACPPGQSTGSPVTTVDTAKSGNL
MBE3059606.1	6	CG15,CG37,CG101,CG147,CG258,CG307	9	564	569	6	GSGNSA
MBE3059606.1	6	CG15,CG37,CG101,CG147,CG258,CG307	10	610	623	14	VAANDDGTWSQYGK
MBE3059606.1	6	CG15,CG37,CG101,CG147,CG258,CG307	11	657	669	13	GQNVAQDGSSALA
MBE3059606.1	6	CG15,CG37,CG101,CG147,CG258,CG307	12	703	714	12	GSDGAVGTPDHT
MBK2705508.1	6	CG15,CG37,CG101,CG147,CG258,CG307	1	85	103	19	NVSGTSPTGKSLKADNIAP
MBK2705508.1	6	CG15,CG37,CG101,CG147,CG258,CG307	2	193	213	21	IVAGSGALPPALAGQVAKIPA
MBK2705508.1	6	CG15,CG37,CG101,CG147,CG258,CG307	3	258	282	25	NYRSSLPAAYNQILGNFGLPAGTSG
MBK2705508.1	6	CG15,CG37,CG101,CG147,CG258,CG307	4	330	341	12	GSNGQTLFYKEE
MBK2705508.1	6	CG15,CG37,CG101,CG147,CG258,CG307	5	417	426	10	VEIKEGPYTF
CAE7343427.1	1	CG15	1	68	72	5	RDDSG
CAE7343427.1	1	CG15	2	79	92	14	GYNPDRGMWQKTDG
CAE7343427.1	1	CG15	3	154	180	27	QQCWTLPPDRALMSANWSGSISAMISA
HBV8890545.1	6	CG15,CG37,CG101,CG147,CG258,CG307	1	210	233	24	RAKDDPQSSSNATGETPRIEGFTS
HBV8890545.1	6	CG15,CG37,CG101,CG147,CG258,CG307	2	258	273	16	RQDRDSDSLDRNRLER
HBV8890545.1	6	CG15,CG37,CG101,CG147,CG258,CG307	3	297	311	15	KVDNKNPGQSGTITS
HBV8890545.1	6	CG15,CG37,CG101,CG147,CG258,CG307	4	340	358	19	DKLKDPVNLSSGGQSTSAS
HBV8890545.1	6	CG15,CG37,CG101,CG147,CG258,CG307	5	429	439	11	TTNSCRGSCSI
HBV8890545.1	6	CG15,CG37,CG101,CG147,CG258,CG307	6	489	522	34	TSSASEAPGYPNFVGWKTVNGKRVPIFRYFNVNK
HBV8890545.1	6	CG15,CG37,CG101,CG147,CG258,CG307	7	551	567	17	GRDLSNGGDKPLQTLPF
HBV8890545.1	6	CG15,CG37,CG101,CG147,CG258,CG307	8	593	605	13	QQRAVSATGKTPG
HBU7790024.1	6	CG15,CG37,CG101,CG147,CG258,CG307	1	67	75	9	AAPASPRLQ
HBU7790024.1	6	CG15,CG37,CG101,CG147,CG258,CG307	2	98	123	26	TGSLTSVKTSANKSWAPGDKERWDIN
HBU7790024.1	6	CG15,CG37,CG101,CG147,CG258,CG307	3	149	159	11	LADMDGKMNLD
HBU7790024.1	6	CG15,CG37,CG101,CG147,CG258,CG307	4	185	198	14	PLNQDTFIEYSGNT
HBU7790024.1	6	CG15,CG37,CG101,CG147,CG258,CG307	5	200	223	24	NDLYSDGYGYGYIYMMKEGRGRSS
HBU7790024.1	6	CG15,CG37,CG101,CG147,CG258,CG307	6	249	267	19	SSLFVDQNYHGNALENRKN
HBU7790024.1	6	CG15,CG37,CG101,CG147,CG258,CG307	7	295	311	17	NAYGYQSQSGRWVDQSN
HBU7790024.1	6	CG15,CG37,CG101,CG147,CG258,CG307	8	371	394	24	IDQFNMAGVTSECDGDCAILAPGR
HBU7790024.1	6	CG15,CG37,CG101,CG147,CG258,CG307	9	428	438	11	STAAKSGNPDE
WP_002910905.1	5	CG37,CG101,CG147,CG258,CG307	1	43	52	10	VRVMNAPQLY
WP_002910905.1	5	CG37,CG101,CG147,CG258,CG307	2	67	71	5	QNQQG
WP_002910905.1	5	CG37,CG101,CG147,CG258,CG307	3	83	93	11	DSGARPVLGEP
WP_002910905.1	5	CG37,CG101,CG147,CG258,CG307	4	127	134	8	DGKVGSTP
WP_002910905.1	5	CG37,CG101,CG147,CG258,CG307	5	149	157	9	NVVQQVVMP
WP_002910905.1	5	CG37,CG101,CG147,CG258,CG307	6	185	191	7	PAEVRNV
WP_004174363.1	6	CG15,CG37,CG101,CG147,CG258,CG307	1	72	89	18	TYNNGYRDSNGINSNVTS
WP_004174363.1	6	CG15,CG37,CG101,CG147,CG258,CG307	2	154	172	19	QAIYRQLDQTTQRFNVGLV
WP_004174363.1	6	CG15,CG37,CG101,CG147,CG258,CG307	3	218	226	9	SLNVNGFKT
WP_004174363.1	6	CG15,CG37,CG101,CG147,CG258,CG307	4	280	303	24	SNTSYSGSKTHNNPQQYQDNDAGQ
WP_004174363.1	6	CG15,CG37,CG101,CG147,CG258,CG307	5	380	389	10	MEAGYSVGTR
WP_004174363.1	6	CG15,CG37,CG101,CG147,CG258,CG307	6	446	489	44	STSADSVAPENPQQDATADGYGNTTAAVKPASARTTQSSGSNPF
WP_004177025.1	5	CG37,CG101,CG147,CG258,CG307	1	58	68	11	SALSSAGETAG
WP_004177025.1	5	CG37,CG101,CG147,CG258,CG307	2	94	98	5	NVSTE
WP_004177025.1	5	CG37,CG101,CG147,CG258,CG307	3	103	111	9	NTLTDGTQA
WP_004177025.1	5	CG37,CG101,CG147,CG258,CG307	4	133	142	10	AVAADGKVAR
WP_004177025.1	5	CG37,CG101,CG147,CG258,CG307	5	149	156	8	AVAEQDGS
WP_023302208.1	3	CG37,CG147,CG307	1	33	38	6	AAAAKQ
WP_023302208.1	3	CG37,CG147,CG307	2	242	247	6	IDNDKR
WP_023302208.1	3	CG37,CG147,CG307	3	286	294	9	SGVDFVPAL
WP_023302208.1	3	CG37,CG147,CG307	4	361	366	6	LDTNRI
WP_023302208.1	3	CG37,CG147,CG307	5	401	416	16	ATAWRMSARNPTTNIY
WP_023302208.1	3	CG37,CG147,CG307	6	418	441	24	NHDVAMPDNAYFGGNYHDPLVTSR
WP_023302208.1	3	CG37,CG147,CG307	7	473	493	21	VRNYSNATGQEDTSSRYTQSR
WP_023302208.1	3	CG37,CG147,CG307	8	526	533	8	TTAANAGQ
WP_023302208.1	3	CG37,CG147,CG307	9	568	581	14	AISDTAGNYGLDGE
WP_023302208.1	3	CG37,CG147,CG307	10	615	625	11	TAEAATDGKDA
WP_023302222.1	5	CG37,CG101,CG147,CG258,CG307	1	168	173	6	VNGDSS
WP_023302222.1	5	CG37,CG101,CG147,CG258,CG307	2	409	415	7	GREHGWQ
WP_023302222.1	5	CG37,CG101,CG147,CG258,CG307	3	455	465	11	EHDRHPNDWRE
WP_023302222.1	5	CG37,CG101,CG147,CG258,CG307	4	490	497	8	EDVRHHRW
WP_023302222.1	5	CG37,CG101,CG147,CG258,CG307	5	522	528	7	DIHHRNN
WP_023302222.1	5	CG37,CG101,CG147,CG258,CG307	6	584	589	6	PRENPN
WP_087825215.1	2	CG101,CG307	1	292	301	10	YDANGKAHKL
WP_087825215.1	2	CG101,CG307	2	355	360	6	GYVAPG
WP_087825215.1	2	CG101,CG307	3	425	441	17	YGNPNIQVTFPYAVLNR
WP_087825215.1	2	CG101,CG307	4	472	488	17	STLTRATNSLAENHDQQ
WP_087825215.1	2	CG101,CG307	5	520	528	9	NSRGQPFDP
WP_087825215.1	2	CG101,CG307	6	565	575	11	DPANQAFSIQI
WP_087825215.1	2	CG101,CG307	7	609	618	10	THDTVFNGKR
WP_087825215.1	2	CG101,CG307	8	659	671	13	YKNDTSTGKKNDA
WP_117257312.1	5	CG15,CG37,CG101,CG147,CG307	1	182	189	8	TREGSTER
WP_117257312.1	5	CG15,CG37,CG101,CG147,CG307	2	426	430	5	HQQDP
WP_117257312.1	5	CG15,CG37,CG101,CG147,CG307	3	473	485	13	PGSDDDLQDSDNK
WP_117257312.1	5	CG15,CG37,CG101,CG147,CG307	4	546	556	11	HGDKEDDEPHS
WP_155088690.1	6	CG15,CG37,CG101,CG147,CG258,CG307	1	248	255	8	PTGSVAAN
WP_155088690.1	6	CG15,CG37,CG101,CG147,CG258,CG307	2	265	269	5	AQLQD
WP_155088690.1	6	CG15,CG37,CG101,CG147,CG258,CG307	3	336	341	6	PDSPNR
WP_155088690.1	6	CG15,CG37,CG101,CG147,CG258,CG307	4	491	499	9	ALAPDSVWI
WP_155088690.1	6	CG15,CG37,CG101,CG147,CG258,CG307	5	571	578	8	PRSAWTDN
WP_155088690.1	6	CG15,CG37,CG101,CG147,CG258,CG307	6	867	876	10	GEIACTSGSK
WP_155088690.1	5	CG15,CG101,CG147,CG258,CG307	7	445	456	12	GLPPAQRRSIDD
WP_194849594.1	6	CG15,CG37,CG101,CG147,CG258,CG307	1	41	47	7	GNNAQAS
WP_194849594.1	6	CG15,CG37,CG101,CG147,CG258,CG307	2	104	115	12	GLSTPEKQKQDT
WP_194849594.1	6	CG15,CG37,CG101,CG147,CG258,CG307	3	128	135	8	KNGQQLDL
EIV6986776.1	6	CG15,CG37,CG101,CG147,CG258,CG307	1	31	35	5	NPPQQ
EIV6986776.1	6	CG15,CG37,CG101,CG147,CG258,CG307	2	47	52	6	PAAVKN
EIV6986776.1	6	CG15,CG37,CG101,CG147,CG258,CG307	3	121	139	19	EGLMGPFATDTDGNTGPWY
EIV6986776.1	6	CG15,CG37,CG101,CG147,CG258,CG307	4	219	227	9	KALYQRGIT
HBW8280665.1	4	CG37,CG147,CG258,CG307	1	59	69	11	QFYAVGATTPP
HBW8280665.1	4	CG37,CG147,CG258,CG307	2	134	145	12	TMTWTTLTPGQT
HBW8280665.1	4	CG37,CG147,CG258,CG307	3	155	162	8	MATQVPVT
HBX9696788.1	6	CG15,CG37,CG101,CG147,CG258,CG307	1	115	130	16	STKSGAYMTPAGETGG
HBX9696788.1	6	CG15,CG37,CG101,CG147,CG258,CG307	2	168	184	17	GQTTYNDWTASSSDLNV
HBX9696788.1	6	CG15,CG37,CG101,CG147,CG258,CG307	3	211	229	19	RFDRDNFDIHWIDSDVVFL
HBX9696788.1	6	CG15,CG37,CG101,CG147,CG258,CG307	4	256	264	9	FGDIADSSN
HBX9696788.1	6	CG15,CG37,CG101,CG147,CG258,CG307	5	292	306	15	NDDRQDANGNLVKGD
HBX9696788.1	6	CG15,CG37,CG101,CG147,CG258,CG307	6	344	357	14	EVKGIGSDGALRPG
HBX9696788.1	6	CG15,CG37,CG101,CG147,CG258,CG307	7	388	395	8	DRYVDGDS
HBX9696788.1	6	CG15,CG37,CG101,CG147,CG258,CG307	8	425	439	15	DLQPEGYNDRHAVNG
HBX9696788.1	6	CG15,CG37,CG101,CG147,CG258,CG307	9	475	492	18	KKLDNYANDDALGSNGFK
HCA5769802.1	6	CG15,CG37,CG101,CG147,CG258,CG307	1	28	36	9	SSSGDRPQG
HCA5769802.1	6	CG15,CG37,CG101,CG147,CG258,CG307	2	237	255	19	GKLTPADNPNAQAIQDELK
HCC2492460.1	6	CG15,CG37,CG101,CG147,CG258,CG307	1	201	209	9	EAEEKEGPW
HCC6798895.1	6	CG15,CG37,CG101,CG147,CG258,CG307	1	224	228	5	YDHTR
HCC6798895.1	6	CG15,CG37,CG101,CG147,CG258,CG307	2	275	282	8	HNGRKLSP
HCC6798895.1	6	CG15,CG37,CG101,CG147,CG258,CG307	3	325	338	14	VSLDQVYQVGWIDD
HCC6798895.1	6	CG15,CG37,CG101,CG147,CG258,CG307	4	403	424	22	GYTAQTGHTVTYSDDNNRNRRY
HCC6798895.1	6	CG15,CG37,CG101,CG147,CG258,CG307	5	453	469	17	SQQVSDTQGTSNRRSDD
HCC6798895.1	6	CG15,CG37,CG101,CG147,CG258,CG307	6	543	558	16	VATRDPNIATATYIPA
HCC6798895.1	6	CG15,CG37,CG101,CG147,CG258,CG307	7	592	603	12	QDTKDGTDNNTP
HCC6798895.1	5	CG15,CG101,CG147,CG258,CG307	8	502	508	7	GADGKPL
WP_002902433.1	3	CG37,CG258,CG307	1	45	56	12	FSSDSKKDGDQT
WP_002902433.1	3	CG37,CG258,CG307	2	83	97	15	QANNTETSSDQAWTR
WP_002902433.1	3	CG37,CG258,CG307	3	118	147	30	GVLYDVEGWTDMLPEFGGDSYTYADNFMAG
WP_002902433.1	3	CG37,CG258,CG307	4	318	332	15	GKDLYNNGRYADKDL
WP_002902433.1	3	CG37,CG258,CG307	5	359	374	16	LDGNDKFYEDNGISTD
WP_002902433.1	1	CG258	6	230	246	17	TGDQQHYTHTERYAKGD
WP_004899238.1	6	CG15,CG37,CG101,CG147,CG258,CG307	1	513	538	26	LKQDQVQNGTQQDTDDRRGSHEAEQA
WP_004901578.1	6	CG15,CG37,CG101,CG147,CG258,CG307	1	126	132	7	TPTYYWG
WP_004901578.1	6	CG15,CG37,CG101,CG147,CG258,CG307	2	136	147	12	HAGDKDNEKEKY
WP_004901578.1	6	CG15,CG37,CG101,CG147,CG258,CG307	3	180	196	17	DEMDHDDRPKIENTPQG
HCA5667746.1	4	CG15,CG37,CG147,CG307	1	3	14	12	FVNDEINNEKQP
HCA5667746.1	4	CG15,CG37,CG147,CG307	2	35	50	16	ANTINPDSGTSSEGAG
HCA5667746.1	4	CG15,CG37,CG147,CG307	3	82	95	14	SNYFTGTGFETTKT
HCA5667746.1	4	CG15,CG37,CG147,CG307	4	118	127	10	ARDQSDNSLL
HCA5667746.1	4	CG15,CG37,CG147,CG307	5	143	150	8	HDRSTAVS
HCA5667746.1	4	CG15,CG37,CG147,CG307	6	160	171	12	VTPGTSGGTGSA
HCA5667746.1	4	CG15,CG37,CG147,CG307	7	180	188	9	ISTAATVTA
WP_004177744.1	2	CG37,CG147	1	64	72	9	FECSKIMGD
WP_004177744.1	2	CG37,CG147	2	110	134	25	LSSKNGSINPAVAQSTIVPILESNE
WP_004177744.1	2	CG37,CG147	3	169	178	10	STNPRAADRL
WP_004177744.1	2	CG37,CG147	4	217	225	9	MSISRGGTT
WP_004177744.1	2	CG37,CG147	5	288	304	17	IIFYDAETYSFAKAQAS
WP_004177744.1	2	CG37,CG147	6	315	323	9	RMSDNSAEV
WP_004187835.1	2	CG37,CG147	1	199	216	18	NVQPNSPYSGDSDRDGYR
WP_004187835.1	2	CG37,CG147	2	248	264	17	DQGSYGYVGGNDERQNY
WP_004187835.1	2	CG37,CG147	3	289	311	23	RIKDYNYSSDAGRYAAGTTLDDM
WP_004187835.1	2	CG37,CG147	4	340	353	14	LTSSSTTLSDAYKR
WP_004187835.1	2	CG37,CG147	5	424	437	14	RFASFYGPGIASNP
WP_004187835.1	2	CG37,CG147	6	471	485	15	NLIDYKNNQYINVKS
WP_004187835.1	2	CG37,CG147	7	514	524	11	RDDDTGKVLYR
WP_004187835.1	2	CG37,CG147	8	552	567	16	KRYDDDYDNGRDVKMG
WP_100908106.1	6	CG15,CG37,CG101,CG147,CG258,CG307	1	30	44	15	SRTPATIAEPPAQQA
WP_100908106.1	6	CG15,CG37,CG101,CG147,CG258,CG307	2	182	191	10	VIVTPAAPVS
WP_100908106.1	6	CG15,CG37,CG101,CG147,CG258,CG307	3	287	303	17	HHHDDDYHHGDYSHNGD
WP_100908106.1	6	CG15,CG37,CG101,CG147,CG258,CG307	4	408	536	129	LKQATQRSNYRGYDSTPTQQQRREAAKTQLKNPTPQQQQRREAARSHEQNRTPQQQQQRRQQFQSATPAQRQQTLSHLRANALSGNESRAPSWQAQQERGLQSRQLSGVNRELREGARERLSEHHELRR
WP_100908106.1	5	CG15,CG37,CG101,CG147,CG258,CG307	5	408	536	129	LKQATQRSNYRGYDSTPTQQQRREAAKTQLKNPTPQQQQRREAARSHEQNRTPQQQQQRRQQFQSATPAQRQQTLSHLRANALSGNESRAPSWQAQQERGLQSRQLSGVNRELREGARERLSEHHELRR
WP_100908106.1	5	CG15,CG101,CG147,CG258,CG307	6	318	400	83	ENLPGNHVNWQHNPAYRGHTPYPDNTVAQRFHQTNVSGGLSATQHAPVDREAQRQAAMTQLQHNVPTATAGNLAANNASRDAQ
WP_241832983.1	6	CG15,CG37,CG101,CG147,CG258,CG307	1	29	54	26	ASSTHQTEQDKARQEALAPQQQDFQS
WP_241832983.1	6	CG15,CG37,CG101,CG147,CG258,CG307	2	58	70	13	RVAPQGIPFPEET
WP_241832983.1	6	CG15,CG37,CG101,CG147,CG258,CG307	3	84	89	6	NQALTR
WP_241832983.1	6	CG15,CG37,CG101,CG147,CG258,CG307	4	267	274	8	FNQHNDGN
WP_241832983.1	6	CG15,CG37,CG101,CG147,CG258,CG307	5	300	316	17	RQQFNGNWSTMDYKSKN
WP_241832983.1	6	CG15,CG37,CG101,CG147,CG258,CG307	6	348	360	13	YYFGGSELLVMRK
WP_241832983.1	6	CG15,CG37,CG101,CG147,CG258,CG307	7	395	410	16	STATPEEQAGLYSPLS
WP_241832983.1	6	CG15,CG37,CG101,CG147,CG258,CG307	8	503	510	8	ADLYQKGK
WP_241832983.1	6	CG15,CG37,CG101,CG147,CG258,CG307	9	537	558	22	SKPDIFITVEVLIRTLLTRHIY
WP_153932497.1	3	CG37,CG147,CG307	1	58	68	11	RDYRDGLPDKA
WP_153932497.1	3	CG37,CG147,CG307	2	104	111	8	GRGRSGAG
WP_153932497.1	3	CG37,CG147,CG307	3	117	127	11	AQDDDGRAKSD
WP_153932497.1	3	CG37,CG147,CG307	4	193	202	10	RKSDDSHNSG
WP_153932497.1	3	CG37,CG147,CG307	5	262	276	15	LDQEYADANDTGRSN
WP_153932497.1	3	CG37,CG147,CG307	6	307	317	11	YGGYQNQGGVG
WP_153932497.1	3	CG37,CG147,CG307	7	368	379	12	NIKTAETSNGKE
WP_153932497.1	3	CG37,CG147,CG307	8	407	418	12	LRVSSNASDYNV
WP_159200266.1	6	CG15,CG37,CG101,CG147,CG258,CG307	1	134	142	9	QGSTPFSVG
WP_159200266.1	5	CG15,CG101,CG147,CG258,CG307	2	105	114	10	GVQGAMNKTQ
HBR5114524.1	6	CG15,CG37,CG101,CG147,CG258,CG307	1	26	79	54	QKTVSTPQPAVCNGPTVEISGADPQYETPNATANQDYERDGKSYKIVQDPANFT
HBR5114524.1	6	CG15,CG37,CG101,CG147,CG258,CG307	2	89	98	10	AEPNSNLTAS
HBR5114524.1	6	CG15,CG37,CG101,CG147,CG258,CG307	3	172	230	59	VAPDGSLSGPGMACTTVAKQTYALPARPNLDGGDAAGMSQPAPTDVRPISNSTLTPADS
HBR5114524.1	6	CG15,CG37,CG101,CG147,CG258,CG307	4	235	253	19	VNSGGFLGAPTPLNNGVLE
HBR5114524.1	6	CG15,CG37,CG101,CG147,CG258,CG307	5	322	329	8	SDQTRAQQ
HBR5114524.1	6	CG15,CG37,CG101,CG147,CG258,CG307	6	345	352	8	MQNGAVWR
HBR5114524.1	6	CG15,CG37,CG101,CG147,CG258,CG307	7	370	378	9	RLQSEAQLQ
EIX9134188.1	6	CG15,CG37,CG101,CG147,CG258,CG307	1	197	206	10	APRHNGATID
EIX9134188.1	6	CG15,CG37,CG101,CG147,CG258,CG307	2	447	454	8	SDTASSTS
EIX9134188.1	6	CG15,CG37,CG101,CG147,CG258,CG307	3	499	512	14	STQGDCCTQSGRTK
EIX9134188.1	6	CG15,CG37,CG101,CG147,CG258,CG307	4	538	542	5	YWDSS
EIX9134188.1	6	CG15,CG37,CG101,CG147,CG258,CG307	5	569	584	16	NVQSTDDSDNNRPASD
EIX9134188.1	4	CG101,CG147,CG258,CG307	6	850	867	18	FCSIRPNVGNGCRFSTWK
WP_004183089.1	1	CG101	1	46	52	7	GNQAKPV
WP_004183089.1	1	CG101	2	62	71	10	ELAKGGDVAG
WP_004183089.1	1	CG101	3	82	91	10	CTGNTDRATK
WP_004183089.1	1	CG101	4	130	148	19	LTNGFKGEGDLQLKPGETE
WP_004183106.1	1	CG101	1	58	70	13	AAQFPTVGTTTLP
WP_004183106.1	1	CG101	2	80	89	10	CPASGGPTAA
WP_004183106.1	1	CG101	3	98	104	7	DAAGDLA
WP_004183106.1	1	CG101	4	120	141	22	ADGTNIDINSTDSGIALTSATT
WP_004183106.1	1	CG101	5	152	159	8	STAASVTA
WP_023158563.1	1	CG101	1	31	39	9	YRAGSHSYE
WP_023158563.1	1	CG101	2	60	89	30	NKNNKNNHQGKNGTDKTDASHSFGDSTVDY
WP_023158563.1	1	CG101	3	115	120	6	SSKGTQ
WP_023158563.1	1	CG101	4	144	163	20	DYNTYETVNSVGESHRDSVN
WP_023158563.1	1	CG101	5	187	202	16	RHVNDDYKYNNDKSSA
WP_023158563.1	1	CG101	6	226	241	16	LDKQGYHDGKNKISES
WP_032418166.1	4	CG15,CG101,CG147,CG307	1	95	99	5	SSDNR
WP_032418166.1	4	CG15,CG101,CG147,CG307	2	193	198	6	MQANDE
WP_032418166.1	4	CG15,CG101,CG147,CG307	3	224	230	7	NNSGAGD
WP_032418166.1	4	CG15,CG101,CG147,CG307	4	437	441	5	KEDEK
WP_032418166.1	4	CG15,CG101,CG147,CG307	5	486	494	9	NDGYYTSRS
WP_032418166.1	4	CG15,CG101,CG147,CG307	6	523	528	6	YWDDKR
WP_032418166.1	4	CG15,CG101,CG147,CG307	7	556	568	13	TWSGDNSGKDARD
WP_032419366.1	1	CG101	1	29	38	10	PVTGAYTTDP
WP_032419366.1	1	CG101	2	53	59	7	SVIANGE
WP_032419366.1	1	CG101	3	71	84	14	LSGPFYWGPHTYTM
WP_032419366.1	1	CG101	4	166	205	40	VVNRQLNKTSIPDVHTTSITYPSQTLLPPNSWPTYNTNLQ
WP_032419366.1	1	CG101	5	225	231	7	GGQISRE
WP_032419366.1	1	CG101	6	244	257	14	PAANKPAYPPTISY
WP_032419366.1	1	CG101	7	291	298	8	SAWRTTYM
WP_032419366.1	1	CG101	8	317	325	9	YQNFNVLES
WP_032419366.1	1	CG101	9	339	350	12	MRDNTNANVCTG
WP_032419366.1	1	CG101	10	352	362	11	TYTHPVQTPQS
WP_032419366.1	1	CG101	11	368	375	8	KAQSSTAS
WP_032419371.1	1	CG101	1	176	184	9	NTSQHFRYH
WP_032419371.1	1	CG101	2	210	219	10	ADSNQSGSAW
WP_032419371.1	1	CG101	3	424	429	6	EHNDRQ
WP_032419371.1	1	CG101	4	471	485	15	QQEHNSIVYYSDTLH
WP_032419371.1	1	CG101	5	514	518	5	YNNRS
WP_032419371.1	1	CG101	6	545	570	26	STWDDGRFYHSVNEPQDLNQRQKYTE
WP_032419371.1	1	CG101	7	626	636	11	DRYRNGDEGTA
WP_223175056.1	1	CG101	1	183	192	10	RYKGAETYES
WP_223175056.1	1	CG101	2	217	222	6	SNQSGS
WP_223175056.1	1	CG101	3	431	435	5	TDAGR
WP_223175056.1	1	CG101	4	479	491	13	RSDNNIPSYITDR
WP_223175056.1	1	CG101	5	552	561	10	NTGLYGHAEQ
WP_231537608.1	6	CG15,CG37,CG101,CG147,CG258,CG307	1	41	60	20	HDTGFYGNGFQNNNGPTRND
WP_231537608.1	6	CG15,CG37,CG101,CG147,CG258,CG307	2	89	98	10	AYKGSVDNGA
WP_231537608.1	6	CG15,CG37,CG101,CG147,CG258,CG307	3	133	160	28	SKGNYASTGVSRSEHDTGVSRSEHDTGV
WP_231537608.1	6	CG15,CG37,CG101,CG147,CG258,CG307	4	189	198	10	GDAGTVGTRP
WP_231537608.1	6	CG15,CG37,CG101,CG147,CG258,CG307	5	214	235	22	EDAAPVVAPAPAPAPAPEVATK
WP_231537608.1	6	CG15,CG37,CG101,CG147,CG258,CG307	6	327	347	21	PVTGNTCDNVKARAALIDCLA
WP_231537608.1	6	CG15,CG37,CG101,CG147,CG258,CG307	7	359	366	8	YKEVVTQP
WP_004213863.1	2	CG147,CG307	1	160	164	5	RQTLK
WP_004213865.1	2	CG147,CG307	1	61	71	11	EALLSGGKSTP
WP_004213865.1	2	CG147,CG307	2	81	90	10	CSFGSPATKN
WP_004213865.1	2	CG147,CG307	3	101	105	5	SAAKN
WP_004213865.1	2	CG147,CG307	4	137	143	7	EQVLQDG
WP_004213865.1	2	CG147,CG307	5	156	165	10	DGDSTNVVTE
WP_032432059.1	1	CG147	1	65	73	9	LKTAGSHSR
WP_032432059.1	1	CG147	2	86	97	12	LTSVEGDETTTY
WP_032432059.1	1	CG147	3	109	114	6	DATVAA
WP_032432059.1	1	CG147	4	161	168	8	ANGNTVTA
WP_032433792.1	2	CG147,CG258	1	13	30	18	TNGSPITGSSLVTGRIGA
WP_032433792.1	2	CG147,CG258	2	93	102	10	ILDAGVESEY
WP_032433792.1	2	CG147,CG258	3	120	127	8	FPDSGTGT
WP_032433792.1	2	CG147,CG258	4	144	149	6	CDGNII
WP_077255459.1	1	CG147	1	185	193	9	YKHSDNTQD
WP_077255459.1	1	CG147	2	217	228	12	NYKRGNLRDTNF
WP_077255459.1	1	CG147	3	370	375	6	NTGNRY
WP_077255459.1	1	CG147	4	435	439	5	EQQNT
WP_077255459.1	1	CG147	5	482	490	9	LKINKLYQR
WP_077255459.1	1	CG147	6	517	524	8	RNYWYGDS
WP_077255459.1	1	CG147	7	555	560	6	YRESDD
WP_077255459.1	1	CG147	8	613	617	5	TDISS
WP_045327861.1	2	CG101,CG147	1	62	71	10	RLKNSQSGTG
WP_045327861.1	2	CG101,CG147	2	97	103	7	PAGTPEN
WP_045327861.1	2	CG101,CG147	3	110	114	5	GSGKP
WP_045327861.1	2	CG101,CG147	4	125	152	28	RTGTPLSLDERLDPQHDPRIEISVDGGS
WP_045327861.1	2	CG101,CG147	5	162	171	10	YTWDKAHMDP
WP_198350708.1	6	CG15,CG37,CG101,CG147,CG258,CG307	1	27	68	42	KNASNDQSGEGMLGAGTGMDANGNGGNMSSEEQARLQMQQMQ
WP_198350708.1	6	CG15,CG37,CG101,CG147,CG258,CG307	2	159	168	10	AVLGHDEAAY
YP_005225194.1	6	CG15,CG37,CG101,CG147,CG258,CG307	1	32	45	14	PASTLSPAISSQAQ
YP_005225194.1	6	CG15,CG37,CG101,CG147,CG258,CG307	2	60	76	17	KNKCNRSDLPADETIYR
YP_005225194.1	6	CG15,CG37,CG101,CG147,CG258,CG307	3	79	98	20	VNVGKARGWGNIDVATLSQN
YP_005225194.1	6	CG15,CG37,CG101,CG147,CG258,CG307	4	100	119	20	DRLYQQLLQDSTPEATQCSQ
YP_005226444.1	6	CG15,CG37,CG101,CG147,CG258,CG307	1	144	153	10	RYSWRGERDT
YP_005226444.1	6	CG15,CG37,CG101,CG147,CG258,CG307	2	248	268	21	DAWDINHAQNGSYAAGREGVR
YP_005226444.1	6	CG15,CG37,CG101,CG147,CG258,CG307	3	294	329	36	RQGNIYAGDTQYSNGNLSPSGLVDSLYGHETNRLYR
YP_005226444.1	6	CG15,CG37,CG101,CG147,CG258,CG307	4	354	380	27	TNNTRLQEGSTGRVEGMINSEDYATSR
YP_005226444.1	6	CG15,CG37,CG101,CG147,CG258,CG307	5	414	445	32	DDPASMQATNSNGETIPGTSGDPTQRSTKNSA
YP_005226444.1	6	CG15,CG37,CG101,CG147,CG258,CG307	6	517	533	17	LLSTRGNGCPNTIAEGS
YP_005226444.1	6	CG15,CG37,CG101,CG147,CG258,CG307	7	584	589	6	GYTSSG
YP_005226444.1	6	CG15,CG37,CG101,CG147,CG258,CG307	8	591	600	10	NILQWQNGGK
YP_005226444.1	6	CG15,CG37,CG101,CG147,CG258,CG307	9	631	643	13	SESKETGNPLSVI
YP_005226444.1	6	CG15,CG37,CG101,CG147,CG258,CG307	10	671	691	21	RQKPRQYAEIRNETGTLATTE
YP_005226444.1	4	CG15,CG37,CG101,CG147	11	6	21	16	IINILDLILHCFEKDI
YP_005226448.1	6	CG15,CG37,CG101,CG147,CG258,CG307	1	53	69	17	EGSDNVLGSLGSFNVSN
YP_005226448.1	6	CG15,CG37,CG101,CG147,CG258,CG307	2	99	106	8	VGTGPTGT
YP_005226448.1	6	CG15,CG37,CG101,CG147,CG258,CG307	3	146	163	18	EDFNDTGKAAGLSDLSLK
YP_005226448.1	6	CG15,CG37,CG101,CG147,CG258,CG307	4	200	209	10	KAGGVDQKVS
YP_005226448.1	5	CG15,CG37,CG101,CG147,CG307	5	6	12	7	KNHNEEV
WP_019404964.1	6	CG15,CG37,CG101,CG147,CG258,CG307	1	33	40	8	NRAAKSTN
WP_019404964.1	6	CG15,CG37,CG101,CG147,CG258,CG307	2	112	119	8	TNTLGGTQ
WP_019404964.1	6	CG15,CG37,CG101,CG147,CG258,CG307	3	226	234	9	EDYWRNFGK
WP_019404964.1	6	CG15,CG37,CG101,CG147,CG258,CG307	4	274	282	9	LNTGHAVNV
WP_019404964.1	6	CG15,CG37,CG101,CG147,CG258,CG307	5	325	333	9	DHYNDNQAR
WP_019404964.1	6	CG15,CG37,CG101,CG147,CG258,CG307	6	335	342	8	MAYDSATG
WP_019404964.1	6	CG15,CG37,CG101,CG147,CG258,CG307	7	349	354	6	DGTHGS
WP_019404964.1	6	CG15,CG37,CG101,CG147,CG258,CG307	8	387	400	14	YDLLRTDMLRCKNV
WP_019404964.1	6	CG15,CG37,CG101,CG147,CG258,CG307	9	409	431	23	VYGTLDTCNTVSASDSDQRILQE
WP_019404964.1	6	CG15,CG37,CG101,CG147,CG258,CG307	10	458	478	21	YTQYAGKGRPFNVNTDSRDEK
WP_019404964.1	6	CG15,CG37,CG101,CG147,CG258,CG307	11	507	518	12	SSIASYIGELPP
WP_019404964.1	6	CG15,CG37,CG101,CG147,CG258,CG307	12	548	566	19	RNVLYTESIGDETVAKTAG
WP_019404964.1	6	CG15,CG37,CG101,CG147,CG258,CG307	13	598	610	13	VLEDPDYAGKPLP
WP_019404964.1	6	CG15,CG37,CG101,CG147,CG258,CG307	14	695	700	6	IGTNNL
WP_101977004.1	6	CG15,CG37,CG101,CG147,CG258,CG307	1	78	85	8	GYDHDKHL
WP_101977004.1	6	CG15,CG37,CG101,CG147,CG258,CG307	2	120	131	12	DDNLTTKRLQDP
WP_101977004.1	6	CG15,CG37,CG101,CG147,CG258,CG307	3	141	149	9	ESWGGGSIT
WP_101977004.1	6	CG15,CG37,CG101,CG147,CG258,CG307	4	285	303	19	LYSGKSGGAGATDPQGYAE
WP_101977004.1	6	CG15,CG37,CG101,CG147,CG258,CG307	5	390	403	14	ISGATDYNDPAYQP
WP_227525538.1	1	CG258	1	41	49	9	NQFVERMQT
WP_227525538.1	1	CG258	2	76	83	8	YDNQQLNL
WP_227525538.1	1	CG258	3	94	102	9	YTDGVYVFW
WP_227525538.1	1	CG258	4	111	124	14	YKRDRIVLDNCQLQ
WP_087499337.1	6	CG15,CG37,CG101,CG147,CG258,CG307	1	54	59	6	HAGDAV
WP_087499337.1	6	CG15,CG37,CG101,CG147,CG258,CG307	2	438	444	7	GTDSGVS
WP_087499337.1	6	CG15,CG37,CG101,CG147,CG258,CG307	3	499	510	12	YDASDADAGSYN
WP_087499337.1	6	CG15,CG37,CG101,CG147,CG258,CG307	4	543	548	6	NMDPEL
WP_087499337.1	6	CG15,CG37,CG101,CG147,CG258,CG307	5	563	574	12	VVTKDGDSGAKY
WP_087499337.1	6	CG15,CG37,CG101,CG147,CG258,CG307	6	687	700	14	NGSESSYSACPLDA
WP_087499337.1	6	CG15,CG37,CG101,CG147,CG258,CG307	7	748	761	14	WHNTAQTLAAGIPD
WP_105535519.1	6	CG15,CG37,CG101,CG147,CG258,CG307	1	63	71	9	LIDASTLRK
WP_105535519.1	6	CG15,CG37,CG101,CG147,CG258,CG307	2	82	89	8	SIQKDTAS
WP_105535519.1	6	CG15,CG37,CG101,CG147,CG258,CG307	3	110	118	9	LIPGHDIYP
WP_105535519.1	6	CG15,CG37,CG101,CG147,CG258,CG307	4	121	139	19	TKVYRSFFDNPQAALQAAL
WP_105535519.1	6	CG15,CG37,CG101,CG147,CG258,CG307	5	169	198	30	VADVEATQQEEKPVASSAAPASSGNRVSTT
WP_124103458.1	6	CG15,CG37,CG101,CG147,CG258,CG307	1	26	50	25	PTDRGQQYSDGKFTQPFSLVNQPDA
WP_124103458.1	6	CG15,CG37,CG101,CG147,CG258,CG307	2	144	153	10	MPPKRGKLPS
WP_124103458.1	6	CG15,CG37,CG101,CG147,CG258,CG307	3	220	229	10	GEVKKEDMSM
WP_124103458.1	6	CG15,CG37,CG101,CG147,CG258,CG307	4	300	306	7	DNNGKFN
WP_124103458.1	5	CG15,CG37,CG101,CG147,CG307	5	371	375	5	PCLLT
QIQ92373.1	6	CG15,CG37,CG101,CG147,CG258,CG307	1	34	48	15	SVFTVMDDPSAAKKP
QIQ92373.1	6	CG15,CG37,CG101,CG147,CG258,CG307	2	61	66	6	SGNTKS
QIQ92373.1	6	CG15,CG37,CG101,CG147,CG258,CG307	3	93	102	10	TSSNDERSSE
QIQ92373.1	6	CG15,CG37,CG101,CG147,CG258,CG307	4	128	135	8	TDRYNGYQ
QIQ92373.1	6	CG15,CG37,CG101,CG147,CG258,CG307	5	167	178	12	DEYTDGDTDTQP
QIQ92373.1	6	CG15,CG37,CG101,CG147,CG258,CG307	6	235	247	13	NSEPPASAPEHTD
QIQ92373.1	5	CG15,CG37,CG101,CG147,CG307	7	3	18	16	LESYNEAFKDSTRSGY
WP_193699451.1	6	CG15,CG37,CG101,CG147,CG258,CG307	1	31	42	12	FIDGGKSDKSNA
WP_193699451.1	6	CG15,CG37,CG101,CG147,CG258,CG307	2	62	80	19	KWRSGGDNGSQPYSDVVGN
WP_193699451.1	6	CG15,CG37,CG101,CG147,CG258,CG307	3	106	112	7	SNDSRSI
WP_193699451.1	6	CG15,CG37,CG101,CG147,CG258,CG307	4	136	153	18	EYTRYPNNAGKDDDKVNR
WP_193699451.1	6	CG15,CG37,CG101,CG147,CG258,CG307	5	174	191	18	ARSSEGVSRNDNKPYSQE
WP_193699451.1	6	CG15,CG37,CG101,CG147,CG258,CG307	6	212	224	13	NVGVNDRSDRQTR
WP_166538477.1	5	CG15,CG37,CG101,CG147,CG258	1	41	54	14	KNVVELPDSDYDLD
WP_166538477.1	5	CG15,CG37,CG101,CG147,CG258	2	114	120	7	AGQYRSA
WP_171526234.1	6	CG15,CG37,CG101,CG147,CG258,CG307	1	25	29	5	AQPTL
WP_171526234.1	6	CG15,CG37,CG101,CG147,CG258,CG307	2	107	120	14	RTQSAATGLPIHST
WP_202389409.1	6	CG15,CG37,CG101,CG147,CG258,CG307	1	48	54	7	EQQCFKA
WP_202389409.1	6	CG15,CG37,CG101,CG147,CG258,CG307	2	96	109	14	SVNQEDDWESTSPA
WP_202389409.1	6	CG15,CG37,CG101,CG147,CG258,CG307	3	134	141	8	RFYQRHDV
WP_202389409.1	6	CG15,CG37,CG101,CG147,CG258,CG307	4	177	194	18	ESGGSYTFSSDDTKKYAA
WP_202389409.1	6	CG15,CG37,CG101,CG147,CG258,CG307	5	226	238	13	NPQDDYRLEDGAS
WP_202389409.1	6	CG15,CG37,CG101,CG147,CG258,CG307	6	271	283	13	WNSGHSQGTSIDN
WP_202389409.1	6	CG15,CG37,CG101,CG147,CG258,CG307	7	313	320	8	VDLDSKNG
WP_202389409.1	6	CG15,CG37,CG101,CG147,CG258,CG307	8	349	358	10	VKSQRTSENN
WP_202389409.1	6	CG15,CG37,CG101,CG147,CG258,CG307	9	393	418	26	NWGYSNTSGLQTKDSSGSGAFTSSRG
WP_202444940.1	6	CG15,CG37,CG101,CG147,CG258,CG307	1	44	71	28	PADQQPSTQTAPGTTARPILNAEEAKNF
WP_202444940.1	6	CG15,CG37,CG101,CG147,CG258,CG307	2	81	90	10	APNAAAWTPS
WP_202444940.1	6	CG15,CG37,CG101,CG147,CG258,CG307	3	172	210	39	DSEMDRNTWRRLVNPGGKYMPGKPAWYMFDSCQSKSAAT
WP_202444940.1	6	CG15,CG37,CG101,CG147,CG258,CG307	4	239	244	6	DSVDAG
WP_202444940.1	6	CG15,CG37,CG101,CG147,CG258,CG307	5	276	287	12	NSGVQNRLQDNR
WP_202444940.1	6	CG15,CG37,CG101,CG147,CG258,CG307	6	321	329	9	VNSRTQKEA
WP_202444940.1	6	CG15,CG37,CG101,CG147,CG258,CG307	7	364	372	9	ALDVDGNSN
WP_202444940.1	6	CG15,CG37,CG101,CG147,CG258,CG307	8	391	425	35	PWAAAVGSGRPFSGNTGSADDKGNLQRNLNDNGFN
WP_202444940.1	5	CG15,CG37,CG101,CG147,CG307	9	5	20	16	QPGYFTTLNFARSNIN
HBR5943630.1	5	CG37,CG101,CG147,CG258,CG307	1	47	60	14	GNRADSVGLMPDGK
HBR5943630.1	5	CG37,CG101,CG147,CG258,CG307	2	97	115	19	SKCTSDWNCQDDDGHDVQF
HBR5943630.1	5	CG37,CG101,CG147,CG258,CG307	3	139	156	18	YSSSNTSSHQFDWEYIQY
HBR5943630.1	5	CG37,CG101,CG147,CG258,CG307	4	182	197	16	PTDETKAYPVDKGDQG
HBR5943630.1	5	CG37,CG101,CG147,CG258,CG307	5	226	235	10	NRNENHPTSA
HBR5943630.1	5	CG37,CG101,CG147,CG258,CG307	6	273	286	14	SLGKNGWGWANLEN
HBR5943630.1	5	CG37,CG101,CG147,CG258,CG307	7	316	328	13	NYRWWTEDENGWG
HBR5943630.1	5	CG37,CG101,CG147,CG258,CG307	8	359	372	14	DKNYKGVNGKGKGK
HBR5943630.1	5	CG37,CG101,CG147,CG258,CG307	9	412	432	21	ALDGNYNWDTNTITAGGYSRS
HBS0009054.1	6	CG15,CG37,CG101,CG147,CG258,CG307	1	35	51	17	GVPSYDRPLVEGRPGDL
HBS0009054.1	6	CG15,CG37,CG101,CG147,CG258,CG307	2	93	101	9	QQAAGQAQP
HBS0009054.1	6	CG15,CG37,CG101,CG147,CG258,CG307	3	297	311	15	KVYEDDHSSDSNSRR
HBS0009054.1	6	CG15,CG37,CG101,CG147,CG258,CG307	4	339	343	5	DYFND
HBS0009054.1	6	CG15,CG37,CG101,CG147,CG258,CG307	5	345	357	13	SSKYGSSTDGYAT
HBS0009054.1	6	CG15,CG37,CG101,CG147,CG258,CG307	6	378	390	13	FQVFDRESSNSYS
HBS0009054.1	6	CG15,CG37,CG101,CG147,CG258,CG307	7	419	427	9	VNSNNNMPE
HBS0009054.1	6	CG15,CG37,CG101,CG147,CG258,CG307	8	463	478	16	NLDKYNAANGTDYKES
HBS0009054.1	6	CG15,CG37,CG101,CG147,CG258,CG307	9	586	602	17	SRTGDDNINWENNDTTG
HBS0009054.1	6	CG15,CG37,CG101,CG147,CG258,CG307	10	750	763	14	NGWNSNDNGGESKY
HBS0009054.1	5	CG15,CG37,CG101,CG258,CG307	11	662	693	32	IQATLPSYSTAAQYKYIQATLPSYSTAAQYKQ
HBS0597750.1	6	CG15,CG37,CG101,CG147,CG258,CG307	1	50	72	23	QRERERDRKDVTDGDKYKTNLSH
HBS0597750.1	6	CG15,CG37,CG101,CG147,CG258,CG307	2	104	134	31	ENGDSGHPNEIAFSSRNKAYDEDYSGDKSGI
HBS0597750.1	6	CG15,CG37,CG101,CG147,CG258,CG307	3	163	172	10	LAPHWSFMPG
HBS0597750.1	6	CG15,CG37,CG101,CG147,CG258,CG307	4	203	221	19	APWHIEMDDFYQNDKKTKV
HBS0597750.1	6	CG15,CG37,CG101,CG147,CG258,CG307	5	280	292	13	KVSNGGVNDIYDG
HBS0597750.1	6	CG15,CG37,CG101,CG147,CG258,CG307	6	388	408	21	AKPGRMSSPDAYYDPDYRLKE
HBS0597750.1	5	CG15,CG101,CG147,CG258,CG307	7	436	455	20	YDNHSDIPSWSGGYGNIFQD
HBT7858981.1	1	CG258	1	451	456	6	GRAGLN
HBT7858981.1	1	CG258	2	551	566	16	ETENNSGTVDAYPANW
HBT7858981.1	1	CG258	3	596	613	18	NHTHYDTWDSSGNSTIGT
HBT7858981.1	1	CG258	4	651	674	24	EAHDWTYMPDSVTRRMQTVNSNYD
HBT7858981.1	1	CG258	5	706	728	23	RPFSQSPIPSVYSEIMQPEADSR
HBT7858981.1	1	CG258	6	765	791	27	ENLSDLAANSSVLSESSVANLYGKNSD
HBT7858981.1	1	CG258	7	833	840	8	GSSYAGSQ
HBT7858981.1	1	CG258	8	893	908	16	ANNPGQFTNVPSNIYT
HBT7858981.1	1	CG258	9	955	967	13	KSSYSGDKYVDLD
HBT7858981.1	1	CG258	10	998	1013	16	GKQATATNRESYSNSG
HBV9875151.1	6	CG15,CG37,CG101,CG147,CG258,CG307	1	57	72	16	ALDPRMTGANRWTGLK
HBV9875151.1	6	CG15,CG37,CG101,CG147,CG258,CG307	2	86	98	13	YIDNGYNTGLNAN
HBV9875151.1	6	CG15,CG37,CG101,CG147,CG258,CG307	3	118	127	10	RCINWYAGCD
HBV9875151.1	6	CG15,CG37,CG101,CG147,CG258,CG307	4	139	154	16	DASGFYGATVTSGGAK
HBV9875151.1	6	CG15,CG37,CG101,CG147,CG258,CG307	5	189	210	22	VNYDASSGARCKDQASGNWYVR
HBV9875151.1	6	CG15,CG37,CG101,CG147,CG258,CG307	6	267	277	11	TLQTNGLSNTS
HBV9875151.1	6	CG15,CG37,CG101,CG147,CG258,CG307	7	309	323	15	PVSNTAYYYTFNEMK
HBV9875151.1	6	CG15,CG37,CG101,CG147,CG258,CG307	8	361	368	8	TTSPESGW
HBV9875151.1	6	CG15,CG37,CG101,CG147,CG258,CG307	9	522	529	8	RTVDDNGW
HBV6809853.1	6	CG15,CG37,CG101,CG147,CG258,CG307	1	30	35	6	PVFVRG
HBV6809853.1	6	CG15,CG37,CG101,CG147,CG258,CG307	2	78	85	8	RCADDPHG
HBV6809853.1	6	CG15,CG37,CG101,CG147,CG258,CG307	3	122	136	15	GGYGGYGGFPDRPTP
HBV6809853.1	6	CG15,CG37,CG101,CG147,CG258,CG307	4	140	156	17	SQRVDNPAALPDAVWKL
HBZ3455958.1	6	CG15,CG37,CG101,CG147,CG258,CG307	1	136	140	5	WRGDR
HBZ3455958.1	6	CG15,CG37,CG101,CG147,CG258,CG307	2	201	206	6	PQHRKE
HBZ3455958.1	6	CG15,CG37,CG101,CG147,CG258,CG307	3	237	265	29	ADAQDINAGHEAERTGSYAGSYPAGREGV
HBZ3455958.1	6	CG15,CG37,CG101,CG147,CG258,CG307	4	293	323	31	QGNLYAGDTQNTNTSTLVKSMYGKETNRLYR
HBZ3455958.1	6	CG15,CG37,CG101,CG147,CG258,CG307	5	349	375	27	TRNSRMDEGLAGGTEGIFSSSEFSDID
HBZ3455958.1	6	CG15,CG37,CG101,CG147,CG258,CG307	6	415	437	23	TQALSYGTIDGVSATGRSPYSSA
HBZ3455958.1	6	CG15,CG37,CG101,CG147,CG258,CG307	7	510	521	12	LYSNGQGCYASS
HBZ3455958.1	6	CG15,CG37,CG101,CG147,CG258,CG307	8	621	633	13	SKNKTTGDRLSVI
HBZ3455958.1	6	CG15,CG37,CG101,CG147,CG258,CG307	9	662	681	20	QKPKRFNYKSEAVSGSELNE
HBZ3455958.1	6	CG15,CG37,CG101,CG147,CG258,CG307	10	721	735	15	QTTGNATTGAYLYGA
MCJ7041347.1	6	CG15,CG37,CG101,CG147,CG258,CG307	1	51	61	11	FSLIGAGSASA
MCJ7041347.1	6	CG15,CG37,CG101,CG147,CG258,CG307	2	74	78	5	VGTSR
MCJ7041347.1	6	CG15,CG37,CG101,CG147,CG258,CG307	3	88	94	7	DSTGYYK
MCJ7041347.1	6	CG15,CG37,CG101,CG147,CG258,CG307	4	108	117	10	NEDGTTLNNG
MCJ7041347.1	6	CG15,CG37,CG101,CG147,CG258,CG307	5	119	130	12	SQSVQVDEASQS
MCJ7041347.1	6	CG15,CG37,CG101,CG147,CG258,CG307	6	139	150	12	ALSVNGGATQGT
HCA7088143.1	6	CG15,CG37,CG101,CG147,CG258,CG307	1	65	80	16	ARFAYDKEKTDKYNER
HCA7088143.1	6	CG15,CG37,CG101,CG147,CG258,CG307	2	109	113	5	SFNKW
HCA7088143.1	6	CG15,CG37,CG101,CG147,CG258,CG307	3	146	152	7	RDNWNYI
HBY8038502.1	2	CG147,CG258	1	44	56	13	YFSDDKSVDGDQT
HBY8038502.1	2	CG147,CG258	2	83	97	15	QANNTESSSDQAWTR
HBY8038502.1	2	CG147,CG258	3	127	147	21	TDVLPEFGGDTYGSDNFLQSR
HBY8038502.1	2	CG147,CG258	4	178	197	20	SVSGEGALSPTNNGRTALKQ
HBY8038502.1	2	CG147,CG258	5	225	241	17	RLGDQNSKLALGRGDNA
HBY8038502.1	2	CG147,CG258	6	267	277	11	ATRAGSLGFAN
HBY8038502.1	2	CG147,CG258	7	305	317	13	GKDLEGYGDQDIL
HBY8038502.1	2	CG147,CG258	8	342	356	15	LLDDNSFTHNAGIST
HBY8038502.1	1	CG147	9	371	385	15	ASCITKRRLWRLFLC
WP_004179227.1	1	CG307	1	120	131	12	SNTYSDSGYSPS
WP_004179227.1	1	CG307	2	204	214	11	DLIRQRNDAGA
WP_004179227.1	1	CG307	3	319	334	16	YLNDNYANSAVLNKTQ
WP_004182815.1	1	CG307	1	22	30	9	PGSDEPDSQ
WP_004182815.1	1	CG307	2	114	143	30	PALTEGANPPQRAVETVPPAATTPPTDSPH
WP_004182815.1	1	CG307	3	172	176	5	HVARP
WP_004182815.1	1	CG307	4	196	201	6	LRSVSA
WP_004182815.1	1	CG307	5	231	238	8	DRLETNGL
WP_004182815.1	1	CG307	6	249	255	7	HEDNPFS
WP_023316483.1	1	CG307	1	49	60	12	VTWQRYDQKKIG
WP_023316483.1	1	CG307	2	94	101	8	NDSADNRN
WP_023316483.1	1	CG307	3	128	156	29	GHEERGQDTTEGFLPEQFKEFGINKPIGT
WP_023316483.1	1	CG307	4	187	209	23	FRDLESIKAASDDFDYYMHDQEW
WP_023316483.1	1	CG307	5	237	247	11	RRYELNPLKDS
WP_023316483.1	1	CG307	6	277	286	10	FIHNPNSQGF
WP_023316483.1	1	CG307	7	316	321	6	PTDSGG
WP_023316483.1	1	CG307	8	352	363	12	EDYKHQSNKRKD
WP_023316483.1	1	CG307	9	391	416	26	MHSNKDTDTFYIGPDYSHAVDRTLGY
WP_032434733.1	5	CG15,CG37,CG101,CG147,CG307	1	71	81	11	DLQLPTASAKR
WP_032434733.1	5	CG15,CG37,CG101,CG147,CG307	2	118	134	17	AGGPMRAIDGSHSAGGE
WP_032434733.1	5	CG15,CG37,CG101,CG147,CG307	3	141	153	13	SATLPALMTQQQT
WP_032434733.1	5	CG15,CG37,CG101,CG147,CG307	4	191	201	11	QTSASASFVAS
WP_032434733.1	5	CG15,CG37,CG101,CG147,CG307	5	299	308	10	NNPGAAVPDG
WP_032434733.1	5	CG15,CG37,CG101,CG147,CG307	6	324	333	10	RVTGASAGTA
WP_032435556.1	4	CG37,CG101,CG147,CG307	1	121	147	27	QDGINFDPLFTAWPSAPVFSGQRAFQA
WP_032435556.1	4	CG37,CG101,CG147,CG307	2	303	309	7	GKKGSQT
WP_126066320.1	6	CG15,CG37,CG101,CG147,CG258,CG307	1	44	64	21	ADEGRPTRAGKARREREEEEF
WP_126066320.1	6	CG15,CG37,CG101,CG147,CG258,CG307	2	75	92	18	MLEEQPVERRPRKRKKAP
WP_126066320.1	6	CG15,CG37,CG101,CG147,CG258,CG307	3	123	148	26	SPSSSSQQTASGEKSINLSDDQSLIV
WP_126066320.1	6	CG15,CG37,CG101,CG147,CG258,CG307	4	194	364	171	STSQQDVTVPPIAANPTQGQAAAAPQGQQRIEVQGDLNNALTQQQGQLDGAVANSTLPTEPATVAPIRNGANGTAAPRQATERQTAATPRPAERKHTVIEAKPQSKPQAVAKTPVESKPVQQKHVESTATTAPAKTSVSESKPVATAQSKPTTTTAAPAATAAAAAPAAKT
WP_126066320.1	6	CG15,CG37,CG101,CG147,CG258,CG307	5	390	397	8	SNYDNLNN
WP_126066320.1	6	CG15,CG37,CG101,CG147,CG258,CG307	6	412	419	8	TSRNGQPW
WP_126066320.1	6	CG15,CG37,CG101,CG147,CG258,CG307	7	442	446	5	ADVQA
WP_126066320.1	5	CG15,CG37,CG101,CG147,CG258	8	152	179	28	SALKSPSSSSQQTASGEKSINLSDDQSA
WP_126066320.1	2	CG37,CG258	9	4	38	35	DFKPEDDMKADRNDRRAGRSRQSSERDADPQINFD
WP_228721294.1	6	CG15,CG37,CG101,CG147,CG258,CG307	1	125	141	17	KGARGGPGVSPASSLNG
WP_228721294.1	6	CG15,CG37,CG101,CG147,CG258,CG307	2	182	199	18	ATNPDPWVQDNDSHHLNI
WP_228721294.1	6	CG15,CG37,CG101,CG147,CG258,CG307	3	226	243	18	RFDRDNFDIHFTDSDIMF
WP_228721294.1	6	CG15,CG37,CG101,CG147,CG258,CG307	4	271	282	12	FGDLGSDNYADN
WP_228721294.1	6	CG15,CG37,CG101,CG147,CG258,CG307	5	311	330	20	DDLKDNTSTTGSYALRSDNT
WP_228721294.1	6	CG15,CG37,CG101,CG147,CG258,CG307	6	369	380	12	ARQPGSDGDLTE
WP_228721294.1	6	CG15,CG37,CG101,CG147,CG258,CG307	7	412	419	8	DRYRDGDR
WP_228721294.1	6	CG15,CG37,CG101,CG147,CG258,CG307	8	450	470	21	LNPNGRSYRYNDNVYQYQAVR
WP_228721294.1	6	CG15,CG37,CG101,CG147,CG258,CG307	9	510	522	13	DRYAINDDFGSKG
WP_228721294.1	6	CG15,CG37,CG101,CG147,CG258,CG307	10	532	549	18	GVQTGRKAACRWTNAQHR
HBU3631830.1	2	CG147,CG307	1	187	195	9	HQQSEGSNT
HBU3631830.1	2	CG147,CG307	2	222	235	14	DHSNGSEQSTQKQF
HBU3631830.1	2	CG147,CG307	3	439	446	8	LPWEDLTL
HBU3631830.1	2	CG147,CG307	4	489	497	9	SYGTRSNGN
HBU3631830.1	2	CG147,CG307	5	524	532	9	ETYWDRPTT
HBU3631830.1	2	CG147,CG307	6	561	567	7	QYNGTED
HBU3631830.1	2	CG147,CG307	7	824	828	5	QPIHC
HBU3631830.1	1	CG147	8	830	861	32	YCVSRLMGAYLAPTILSRLRDNNHASRSGESC
HBW2943449.1	6	CG15,CG37,CG101,CG147,CG258,CG307	1	102	110	9	KKDDEQWTL
HBW2943449.1	6	CG15,CG37,CG101,CG147,CG258,CG307	2	226	240	15	YEKGKGWQLKTEKPP
HBW2943449.1	6	CG15,CG37,CG101,CG147,CG258,CG307	3	276	280	5	QTTEQ
HBW2943449.1	6	CG15,CG37,CG101,CG147,CG258,CG307	4	326	331	6	DNYPGA
EIX9235139.1	3	CG37,CG147,CG307	1	21	27	7	NHWNVTL
EIX9235139.1	3	CG37,CG147,CG307	2	64	71	8	FHAVGEDS
EIX9235139.1	3	CG37,CG147,CG307	3	136	144	9	PTDRWISLY
EIX9235139.1	2	CG37,CG147	4	180	194	15	LLIRRQTGQHGEQTR
EIX9235139.1	1	CG37,CG147	5	180	194	15	LLIRRQTGQHGEQTR
CAH6201405.1	1	CG307	1	239	245	7	EKQLLTG
CAH5539221.1	2	CG37,CG307	1	24	30	7	ADTNVGG
CAH5539221.1	2	CG37,CG307	2	67	77	11	VKAAAADTYLK
CAH5539221.1	2	CG37,CG307	3	89	99	11	QAADKTAQDDV
CAH5539221.1	2	CG37,CG307	4	111	121	11	LLAGATSKQQG
CAH5539221.1	1	CG37	5	142	152	11	TDTALTNKIIP
CAH5539221.1	1	CG37	6	165	170	6	TTAVAN
CAH5539221.1	1	CG37	7	181	190	10	VTSTPTTVTT
