# Supplementary material for: Deep Intraclonal Analysis for the Development of Vaccines against Drug-Resistant Klebsiella pneumoniae Lineages
Source: Int J Mol Sci. 2024 Sep 11;25(18):9837. doi: 10.3390/ijms25189837 (PMC11431857; doi:10.3390/ijms25189837)
Supplement: Supplementary file 1 [file ijms-25-09837-s001.zip › Table_S3_Prediction_of_applicability_of_antigens_for_univalent_Kpneumoniae_vaccines.xlsx]

## Sheet: Universal
Supplementary Table S3. Prediction of applicability of antigens for univalent K. pneumoniae vaccines
Protein	Name	Signal peptide	Number of transmembrane helices	Solubility in E. coli	Toxicity (ML score)	Allergenicity
HBS0597750.1	ChiP	1-32	0	0.719	Non-toxin (0.28)	No evidence (100%)
HBV9875151.1	EcpD/YagW	1-22	0	0.552	Non-toxin (0.39)	No evidence (100%)
WP_002916190.1	FimA	1-23	0	0.861	Non-toxin (0.29)	No evidence (100%)
MCJ7041347.1	FimG	1-17	0	0.899	Non-toxin (0.37)	No evidence (100%)
MBE3059606.1	Fiu	1-43	0	0.475	Non-toxin (0.58)	No evidence (100%)
WP_202389409.1	LamB	1-28	0	0.839	Non-toxin (0.50)	No evidence (100%)
YP_005226448.1	OmpW	1-33	0	0.588	Non-toxin (0.27)	No evidence (100%)
HCA7088143.1	PagP	1-26	0	0.826	Non-toxin (0.38)	No evidence (100%)
WP_004899238.1	PldB	None	1	0.236	Non-toxin (0.31)	No evidence (100%)
HBU7790024.1	RafY	1-20	0	0.662	Non-toxin (0.47)	No evidence (100%)
WP_002890412.1	Tsx	1-22	0	0.802	Non-toxin (0.47)	No evidence (100%)
