# Supplementary material for: Deep Intraclonal Analysis for the Development of Vaccines against Drug-Resistant Klebsiella pneumoniae Lineages
Source: Int J Mol Sci. 2024 Sep 11;25(18):9837. doi: 10.3390/ijms25189837 (PMC11431857; doi:10.3390/ijms25189837)
Supplement: Supplementary file 1 [file ijms-25-09837-s001.zip › Table_S4_Representative_Kpneumoniae_ST_genomes.xlsx]

## Sheet: Kpn_ST_reps_FINAL
Supplementary Table S4. List of representative genomes of K. pneumoniae STs with five or more genomic samples in the NCBI-Assembly database
ST	Representative sample
ST1	GCA_001874695.1
ST2	GCA_021910205.1
ST3	GCA_000281755.1
ST4	GCA_002187625.1
ST5	GCA_016614895.1
ST6	GCA_001404095.1
ST7	GCA_016616995.1
ST8	GCA_002187315.1
ST10	GCA_010586985.1
ST11	GCA_000240185.2
ST12	GCA_000820445.1
ST13	GCA_001483045.1
ST14	GCA_000300675.1
ST15	GCA_000409125.1
ST16	GCA_001033415.1
ST17	GCA_000492535.1
ST18	GCA_019336225.1
ST20	GCA_000493135.1
ST22	GCA_002185885.2
ST23	GCA_000009885.1
ST24	GCA_014289465.1
ST25	GCA_000693815.1
ST26	GCA_009661415.2
ST27	GCA_003196295.1
ST29	GCA_000465975.2
ST30	GCA_002853795.1
ST33	GCA_019678085.1
ST34	GCA_000492215.1
ST35	GCA_000346145.1
ST36	GCA_000567085.1
ST37	GCA_000300835.1
ST38	GCA_000016305.1
ST39	GCA_002186785.1
ST40	GCA_014837685.1
ST42	GCA_011742505.2
ST43	GCA_001758485.1
ST44	GCA_001647465.1
ST45	GCA_000417485.1
ST46	GCA_011682735.1
ST48	GCA_000300655.1
ST49	GCA_021866695.1
ST54	GCA_002935505.2
ST55	GCA_020525905.1
ST60	GCA_017942255.1
ST65	GCA_000814805.1
ST66	GCA_000968155.1
ST67	GCA_000163455.1
ST70	GCA_000694455.1
ST71	GCA_021907795.1
ST73	GCA_002187385.1
ST76	GCA_000694715.1
ST78	GCA_005347525.2
ST82	GCA_000723925.1
ST86	GCA_000338255.1
ST91	GCA_003660205.1
ST101	GCA_000567625.1
ST104	GCA_020579695.1
ST105	GCA_000692955.1
ST107	GCA_001034285.1
ST110	GCA_021918825.1
ST111	GCA_000492355.1
ST113	GCA_000567605.1
ST116	GCA_002856315.1
ST129	GCA_013602975.1
ST133	GCA_000492735.1
ST134	GCA_000300955.1
ST147	GCA_000763925.1
ST151	GCA_002853915.1
ST152	GCA_000710095.1
ST158	GCA_001032125.1
ST160	GCA_021927785.1
ST161	GCA_013811445.1
ST163	GCA_001597035.1
ST180	GCA_014283155.1
ST182	GCA_002528785.1
ST184	GCA_021919945.1
ST186	GCA_000492315.1
ST187	GCA_001463295.1
ST188	GCA_002184955.2
ST189	GCA_021918585.1
ST192	GCA_017814795.1
ST193	GCA_006540595.2
ST198	GCA_001907955.1
ST199	GCA_000773875.1
ST200	GCA_001876675.1
ST211	GCA_016762115.1
ST215	GCA_016643665.1
ST218	GCA_015207945.1
ST219	GCA_002182205.1
ST220	GCA_021879795.1
ST221	GCA_003316235.1
ST225	GCA_013395175.1
ST228	GCA_012167385.1
ST230	GCA_003432205.1
ST231	GCA_001758405.1
ST234	GCA_000406525.1
ST236	GCA_003346475.1
ST240	GCA_014834745.1
ST242	GCA_016762665.1
ST244	GCA_001874715.1
ST247	GCA_002185975.2
ST251	GCA_002152365.1
ST252	GCA_001661895.1
ST253	GCA_003590665.1
ST256	GCA_004127495.1
ST258	GCA_000281255.1
ST261	GCA_014285315.1
ST268	GCA_002264845.1
ST273	GCA_001483725.1
ST274	GCA_900503465.1
ST277	GCA_001034305.1
ST278	GCA_001456055.3
ST280	GCA_014282605.1
ST281	GCA_021735745.1
ST290	GCA_001701705.1
ST292	GCA_002851515.1
ST294	GCA_018271625.1
ST295	GCA_021896935.1
ST297	GCA_003226095.1
ST298	GCA_002857345.1
ST299	GCA_002180495.1
ST301	GCA_001693715.1
ST307	GCA_000567685.1
ST309	GCA_002152685.1
ST310	GCA_016735065.1
ST315	GCA_018274945.1
ST317	GCA_013707355.1
ST321	GCA_008867705.1
ST322	GCA_001034205.1
ST323	GCA_001316845.2
ST326	GCA_013602555.1
ST327	GCA_001441295.1
ST336	GCA_001463215.1
ST337	GCA_002851115.1
ST340	GCA_001463105.1
ST343	GCA_004120035.1
ST345	GCA_009647385.1
ST348	GCA_002854175.1
ST353	GCA_002851135.1
ST359	GCA_001534855.2
ST370	GCA_012965115.1
ST372	GCA_017922085.1
ST374	GCA_001530015.1
ST375	GCA_000220485.1
ST376	GCA_015910145.1
ST377	GCA_002263395.1
ST378	GCA_002853935.1
ST380	GCA_000529705.1
ST383	GCA_001611055.1
ST391	GCA_003936375.1
ST392	GCA_000567745.1
ST393	GCA_022165365.1
ST394	GCA_011029935.1
ST395	GCA_000739495.1
ST397	GCA_002411735.1
ST399	GCA_018137355.1
ST405	GCA_000300735.3
ST409	GCA_021971375.1
ST412	GCA_008756915.1
ST416	GCA_015720585.1
ST418	GCA_002184995.2
ST420	GCA_002187105.1
ST422	GCA_003408615.1
ST423	GCA_006541015.2
ST427	GCA_014833215.1
ST429	GCA_002187185.1
ST432	GCA_001031245.1
ST433	GCA_003196695.1
ST437	GCA_000706585.1
ST441	GCA_012971205.1
ST442	GCA_000512165.1
ST443	GCA_002300775.1
ST449	GCA_016527095.1
ST453	GCA_009661255.2
ST458	GCA_021932295.1
ST460	GCA_009898185.1
ST461	GCA_001462705.1
ST462	GCA_002174025.1
ST464	GCA_008867725.1
ST466	GCA_000492875.1
ST469	GCA_015718505.1
ST471	GCA_018137755.1
ST478	GCA_002152435.1
ST483	GCA_016734945.1
ST485	GCA_001939885.2
ST490	GCA_014282585.1
ST491	GCA_022019915.1
ST492	GCA_022188825.1
ST493	GCA_000742755.1
ST495	GCA_002855375.1
ST496	GCA_022199325.1
ST499	GCA_021136935.1
ST500	GCA_014286895.1
ST501	GCA_021908335.1
ST502	GCA_000521985.1
ST504	GCA_014883955.1
ST505	GCA_001936035.1
ST507	GCA_016066475.1
ST512	GCA_000309505.2
ST513	GCA_021136315.1
ST514	GCA_014285895.1
ST515	GCA_002153285.1
ST517	GCA_001901745.1
ST525	GCA_021858625.1
ST528	GCA_002854115.1
ST530	GCA_002186435.1
ST534	GCA_002365935.1
ST540	GCA_000567125.1
ST551	GCA_003196535.1
ST554	GCF_015626665.1
ST556	GCA_008374305.1
ST557	GCA_004296395.1
ST560	GCA_002853955.1
ST567	GCA_006542065.2
ST580	GCA_004004775.1
ST584	GCA_002854855.1
ST585	GCA_021851825.1
ST587	GCA_002187405.1
ST588	GCA_022100355.1
ST592	GCA_000693075.1
ST605	GCA_008081975.1
ST607	GCA_001033975.1
ST610	GCA_019428415.1
ST611	GCA_002087495.1
ST617	GCA_003937075.1
ST626	GCA_014837775.1
ST628	GCA_001033895.1
ST629	GCA_002854035.1
ST636	GCA_019927725.1
ST643	GCA_002510065.1
ST656	GCA_002108335.1
ST659	GCA_002152865.1
ST660	GCA_002205995.1
ST661	GCA_000492295.1
ST664	GCA_002795445.1
ST678	GCA_000694815.1
ST685	GCA_014235835.1
ST687	GCA_018274725.1
ST692	GCA_021872235.1
ST700	GCA_008756815.1
ST704	GCA_008119805.1
ST709	GCA_014287055.1
ST711	GCA_003368365.1
ST716	GCA_002187735.1
ST719	GCA_021908215.1
ST726	GCA_014286365.1
ST727	GCA_014282665.1
ST730	GCA_021849885.1
ST742	GCA_018274805.1
ST753	GCA_014286355.1
ST766	GCA_023000945.1
ST774	GCA_021929015.1
ST776	GCA_021809385.1
ST784	GCA_001033535.1
ST785	GCA_014282685.1
ST788	GCA_003195735.1
ST789	GCA_002851055.1
ST791	GCA_002857315.1
ST792	GCA_016614105.1
ST806	GCA_019165505.1
ST827	GCA_021855885.1
ST828	GCA_016615745.1
ST831	GCA_002188175.1
ST834	GCA_002853895.1
ST836	GCA_022303655.1
ST846	GCA_002935705.2
ST855	GCA_001463525.1
ST857	GCA_021936875.1
ST859	GCA_021786965.1
ST866	GCA_016651985.1
ST869	GCA_014286775.1
ST870	GCA_002857125.1
ST872	GCA_004024015.1
ST873	GCA_000566905.1
ST874	GCA_003065055.1
ST876	GCA_018598925.1
ST881	GCA_020577255.1
ST882	GCA_003346635.1
ST883	GCA_021895795.1
ST884	GCA_012964785.1
ST889	GCA_012167075.1
ST893	GCA_014283315.1
ST895	GCA_016903115.1
ST896	GCA_001701695.1
ST902	GCA_015719405.1
ST904	GCA_021895495.1
ST914	GCA_002248815.1
ST915	GCA_021807605.1
ST922	GCA_021975615.1
ST940	GCA_003861365.1
ST941	GCA_001022175.1
ST942	GCA_006130115.1
ST943	GCA_014235465.1
ST950	GCA_021852305.1
ST964	GCA_015719125.1
ST966	GCA_013826045.1
ST967	GCA_003664865.1
ST968	GCA_006974165.1
ST976	GCA_002856575.1
ST983	GCA_003186535.1
ST985	GCA_003583095.1
ST987	GCA_016810895.1
ST995	GCA_021865455.1
ST997	GCA_001034155.1
ST999	GCA_002851615.1
ST1015	GCA_002744555.1
ST1017	GCA_019428445.1
ST1035	GCA_002186895.1
ST1037	GCA_002152695.1
ST1047	GCA_019877855.1
ST1049	GCA_022049625.1
ST1074	GCA_021908475.1
ST1079	GCA_016054895.1
ST1082	GCA_002271335.1
ST1083	GCA_015719135.1
ST1084	GCA_000567665.1
ST1086	GCA_022134945.1
ST1087	GCA_016616695.1
ST1106	GCA_019401705.1
ST1107	GCA_018108125.1
ST1109	GCA_008931565.1
ST1114	GCA_021925865.1
ST1117	GCA_002173955.1
ST1119	GCA_021976655.1
ST1128	GCA_014288435.1
ST1140	GCA_002935555.2
ST1141	GCA_021971435.1
ST1145	GCA_021974375.1
ST1161	GCA_002202275.1
ST1162	GCA_022114475.1
ST1164	GCA_021800965.1
ST1165	GCA_005046915.1
ST1180	GCA_021977335.1
ST1189	GCA_000492375.1
ST1193	GCA_021926485.1
ST1198	GCA_000492515.1
ST1199	GCA_000693135.1
ST1207	GCA_015719495.1
ST1213	GCA_002258175.2
ST1228	GCA_021974295.1
ST1229	GCA_020858215.1
ST1235	GCA_010374745.1
ST1236	GCA_900085745.1
ST1243	GCA_014103925.1
ST1245	GCA_003865115.1
ST1263	GCA_000783515.2
ST1265	GCA_009497755.1
ST1269	GCA_002247895.1
ST1271	GCA_002851475.1
ST1296	GCA_015645335.1
ST1303	GCA_002850795.1
ST1307	GCA_002249535.1
ST1309	GCA_013392185.1
ST1310	GCA_009208045.1
ST1322	GCA_021814915.1
ST1326	GCA_004802925.1
ST1333	GCA_003196515.1
ST1373	GCA_002187015.1
ST1380	GCA_013734035.1
ST1393	GCA_017310385.1
ST1399	GCA_016651625.1
ST1401	GCA_008120205.1
ST1408	GCA_021395655.1
ST1411	GCA_001031875.1
ST1412	GCA_015714665.1
ST1414	GCA_002416895.1
ST1418	GCA_002186835.1
ST1419	GCA_003006555.1
ST1426	GCA_018066665.1
ST1427	GCA_001457255.1
ST1429	GCA_014283755.1
ST1436	GCA_000492755.1
ST1440	GCA_002850875.1
ST1454	GCA_014189335.1
ST1486	GCA_019915345.1
ST1496	GCA_002935445.2
ST1507	GCA_020805735.1
ST1519	GCA_002235765.1
ST1530	GCA_002856325.1
ST1536	GCA_001646625.1
ST1537	GCA_016412005.1
ST1540	GCA_016762255.1
ST1545	GCA_018275265.1
ST1552	GCA_002417105.1
ST1564	GCA_009710195.1
ST1565	GCA_022098695.1
ST1569	GCA_021865315.1
ST1574	GCA_021927545.1
ST1583	GCA_000567725.1
ST1593	GCA_022152545.1
ST1626	GCA_022056225.1
ST1630	GCA_021866595.1
ST1634	GCA_014833765.1
ST1653	GCA_021863905.1
ST1658	GCA_002186935.1
ST1660	GCA_003286995.1
ST1661	GCA_014283415.1
ST1665	GCA_022172665.1
ST1686	GCA_019930165.1
ST1694	GCA_022079555.1
ST1727	GCA_003195235.1
ST1731	GCA_017277455.1
ST1741	GCA_002317885.1
ST1754	GCA_002856015.1
ST1764	GCA_013283935.1
ST1777	GCA_013745295.1
ST1779	GCA_006131015.1
ST1785	GCA_020120635.1
ST1787	GCA_019930425.1
ST1788	GCA_002187395.1
ST1798	GCA_001701625.1
ST1799	GCA_017922385.1
ST1801	GCA_021342035.1
ST1805	GCA_002152775.1
ST1817	GCA_022102775.1
ST1824	GCA_022143665.1
ST1828	GCA_021788775.1
ST1838	GCA_012967125.1
ST1867	GCA_002248135.1
ST1876	GCA_020858325.1
ST1877	GCF_900498905.1
ST1878	GCA_009710355.1
ST1916	GCA_022148885.1
ST1948	GCA_002872205.1
ST1961	GCA_022289525.1
ST1962	GCA_021262705.1
ST1963	GCA_021395925.1
ST1966	GCA_019928545.1
ST1967	GCA_003664915.1
ST1996	GCA_019677465.1
ST1997	GCA_023584785.1
ST1999	GCA_016752335.1
ST2004	GCA_002258005.2
ST2017	GCA_001316765.2
ST2028	GCA_022270455.1
ST2039	GCA_021850065.1
ST2054	GCA_003469885.1
ST2055	GCA_022200865.1
ST2096	GCA_011742075.1
ST2097	GCA_003195275.1
ST2108	GCA_018275105.1
ST2118	GCA_015721115.1
ST2121	GCA_001032845.1
ST2123	GCA_022260315.1
ST2158	GCA_021867095.1
ST2159	GCA_002856055.1
ST2167	GCA_002936255.2
ST2176	GCA_022207505.1
ST2202	GCA_019930125.1
ST2211	GCA_008120045.1
ST2217	GCA_003195775.1
ST2237	GCA_003569845.1
ST2279	GCA_019928525.1
ST2370	GCA_022141025.1
ST2390	GCA_018156515.1
ST2407	GCA_014655055.1
ST2425	GCA_002855985.1
ST2426	GCA_013805705.1
ST2428	GCA_019679375.1
ST2441	GCA_019927505.1
ST2442	GCA_021866175.1
ST2447	GCA_020118335.1
ST2452	GCF_902165015.1
ST2459	GCA_021861105.1
ST2497	GCA_022121185.1
ST2502	GCA_003226905.1
ST2513	GCA_020292695.1
ST2543	GCA_014834405.1
ST2555	GCA_002247865.1
ST2570	GCA_004801235.1
ST2582	GCA_004320595.1
ST2599	GCA_014856275.1
ST2623	GCA_001663455.1
ST2648	GCA_003196775.1
ST2665	GCA_021895595.1
ST2667	GCA_014961485.1
ST2668	GCA_020525985.1
ST2695	GCA_021952215.1
ST2719	GCA_020119985.1
ST2724	GCA_019990725.1
ST2760	GCA_002856025.1
ST2777	GCA_002856395.1
ST2791	GCA_020121165.1
ST2793	GCA_004023985.1
ST2856	GCA_021228815.1
ST2938	GCA_003571525.1
ST2943	GCA_015719045.1
ST2975	GCA_022063445.1
ST2990	GCA_021843065.1
ST3003	GCA_021904895.1
ST3010	GCA_900171715.1
ST3020	GCA_900173885.1
ST3041	GCA_021979895.1
ST3068	GCA_021866075.1
ST3072	GCA_016644005.1
ST3073	GCA_019678715.1
ST3096	GCA_015278505.1
ST3128	GCF_003062425.1
ST3132	GCA_020479665.1
ST3155	GCA_009208715.1
ST3157	GCA_004294665.1
ST3172	GCA_021865275.1
ST3248	GCA_009907295.1
ST3251	GCA_013604815.1
ST3321	GCA_002153165.1
ST3332	GCF_020169015.1
ST3335	GCA_017592675.1
ST3348	GCA_002264905.1
ST3359	GCA_014835045.1
ST3370	GCA_021820415.1
ST3395	GCA_000943155.1
ST3410	GCA_008632415.1
